# Supplementary material for: Characterization of Ovarian Steroid Patterns in Female African Lions (Panthera leo), and the Effects of Contraception on Reproductive Function
Source: PLoS One. 2015 Oct 13;10(10):e0140373. doi: 10.1371/journal.pone.0140373 (PMC4603677; doi:10.1371/journal.pone.0140373)
Supplement: S1 Dataset — (XLSX) [file pone.0140373.s001.xlsx]

## Sheet: Compiled data
		Reproductive Assessment									Contraception Evaluation										Body Weight Measurements
		Animal	Julian Day	Season	Age at sample (yr)	FEM	FPM	FGM	Luteal Status		Animal	Julian Day	Season	Age at sample (yr)	FEM	FPM	FGM	Luteal status	Month after Deslorelin or MGA treatment		Location	Animal	Month	Individual Avg Weight
Key:		SB407	235	2	0.980822	0.236957	0.736097	0.270817	NL		SB341	224	2	1.9863	0.152221	2.45248	0.166001	NL	-0.466667		Captive	SB407	0	4.425
All hormones in µg/g dry feces		SB407	240	2	0.994521	0.185102	0.59692	0.0714538	NL		SB341	229	2	2	0.191657	1.3947	0.109874	NL	-0.3		Captive	SB408	0	4.035
FEM: Fecal Estrogen Metabolites		SB407	242	2	1	0.146494	0.598424	0.0847556	NL		SB341	230	2	2.00274	0.154036	1.36653	0.10072	NL	-0.266667		Captive	SB410	0	4.44
FPM: Fecal Progestagen Metabolites		SB407	244	2	1.00548	0.14158	0.46594	0.0881334	NL		SB341	231	2	2.00548	0.153678	1.35241	0.106503	NL	-0.233333		Captive	SB413	0	6.02167
FGM: Fecal Glucocorticoid Metabolites		SB407	247	2	1.0137	0.215636	0.436974	0.143088	NL		SB341	233	2	2.01096	0.158701	0.812346	0.120819	NL	-0.166667		Captive	SB244	0	4.17286
Seasons:		SB407	254	2	1.03288	0.188026	0.824358	0.208079	NL		SB341	235	2	2.01644	0.162152	0.884347	0.105068	NL	-0.1		Captive	SB417	0	3.8
1=Spring, 2=Summer, 3=Fall, 4=Winter		SB407	257	2	1.0411	0.183446	0.56228	0.203043	NL		SB341	237	2	2.02192	0.160094	0.749154	0.110075	NL	-0.0333333		Captive	SB239	0	2.35253
x=no data for sample date		SB407	261	2	1.05205	0.152946	0.742123	0.136668	NL		SB341	238	2	2.02466	0.146082	0.672755	0.100216	NL	0		Captive	SB245	0	2.82
Julian Day in relation to January 1 of the year sample collections started		SB407	265	3	1.06301	0.167846	0.413254	0.191296	NL		SB341	240	2	2.03014	0.157334	0.68897	0.106276	NL	0.0666667		Captive	SB237	0	3.255
		SB407	272	3	1.08219	0.134572	0.669897	0.0825594	NL		SB341	242	2	2.03562	0.26493	1.27951	0.128415	NL	0.133333		Captive	SB238	0	3.17
		SB407	273	3	1.08493	0.147948	0.530581	0.134028	NL		SB341	246	2	2.04658	0.192301	1.18204	0.0910777	NL	0.266667		Captive	SB333	0	2.17621
		SB407	276	3	1.09315	0.311913	0.40813	0.0750678	NL		SB341	247	2	2.04932	0.135061	1.37028	0.0754504	NL	0.3		Captive	SB333	0	1.78586
		SB407	278	3	1.09863	0.244949	0.448747	0.107671	NL		SB341	249	2	2.05479	0.123091	1.21454	0.0649454	NL	0.366667		Captive	SB330	0	1.9175
		SB407	280	3	1.10411	0.185995	0.287552	0.13991	NL		SB341	251	2	2.06027	0.231219	1.55532	0.0747906	NL	0.433333		Captive	SB407	1	7.50429
		SB407	282	3	1.10959	0.170597	0.375036	0.125805	NL		SB341	252	2	2.06301	0.182129	1.96028	0.101044	NL	0.466667		Captive	SB408	1	6.87714
		SB407	284	3	1.11507	0.231295	0.561892	0.123637	NL		SB341	255	2	2.07123	0.100273	1.52581	0.0642935	NL	0.566667		Captive	SB410	1	7.27429
		SB407	287	3	1.12329	0.152601	0.494858	0.149284	NL		SB341	256	2	2.07397	0.144981	2.97071	0.100706	NL	0.6		Captive	SB413	1	8.99556
		SB407	289	3	1.12877	0.193744	0.456776	0.147006	NL		SB341	261	2	2.08767	0.0964212	3.52757	0.0961378	NL	0.766667		Captive	SB423	1	5.42241
		SB407	292	3	1.13699	0.250818	0.587932	0.141139	NL		SB341	263	3	2.09315	0.112505	3.88643	0.103272	NL	0.833333		Captive	SB424	1	5.75084
		SB407	293	3	1.13973	0.21096	0.279822	0.13065	NL		SB341	269	3	2.10959	0.16772	2.73683	0.168188	NL	1.03333		Captive	SB421	1	5.85276
		SB407	296	3	1.14795	0.259241	0.609351	0.173986	NL		SB341	272	3	2.11781	0.199196	4.10201	0.117821	NL	1.13333		Captive	SB341	1	8.565
		SB407	298	3	1.15342	0.181989	0.312859	0.110198	NL		SB341	274	3	2.12329	0.139577	3.57935	0.104219	NL	1.2		Captive	SB244	1	7.76286
		SB407	300	3	1.1589	0.156204	0.415043	0.157981	NL		SB341	276	3	2.12877	0.159667	3.38413	0.158508	NL	1.26667		Captive	SB417	1	6.25
		SB407	304	3	1.16986	0.307243	0.56992	0.249601	NL		SB341	278	3	2.13425	0.186875	3.39307	0.149701	NL	1.33333		Captive	SB239	1	5.39909
		SB407	306	3	1.17534	0.150736	0.447573	0.109417	NL		SB341	280	3	2.13973	0.143984	3.10544	0.13792	NL	1.4		Captive	SB245	1	5.6837
		SB407	308	3	1.18082	0.160247	0.521775	0.0999185	NL		SB341	282	3	2.14521	0.153318	3.37121	0.155578	NL	1.46667		Captive	SB237	1	6.2
		SB407	310	3	1.1863	0.171963	0.542269	0.0605484	NL		SB341	284	3	2.15068	0.174105	2.95372	0.122296	NL	1.53333		Captive	SB238	1	5.6
		SB407	313	3	1.19452	0.208559	0.264012	0.0514139	NL		SB341	286	3	2.15616	0.207708	3.37437	0.0917275	NL	1.6		Captive	SB332	1	5.53867
		SB407	315	3	1.2	0.190944	0.479265	0.176141	NL		SB341	287	3	2.1589	0.150469	2.7669	0.11576	NL	1.63333		Captive	SB333	1	4.97033
		SB407	317	3	1.20548	0.157663	0.581723	0.0690577	NL		SB341	292	3	2.1726	0.230305	3.11113	0.147179	NL	1.8		Captive	SB330	1	5.085
		SB407	319	3	1.21096	0.175649	0.372736	0.0720369	NL		SB341	299	3	2.19178	0.164682	2.4958	0.151199	NL	2.03333		Captive	SB407	2	10.5054
		SB407	321	3	1.21644	0.213563	0.645012	0.07558	NL		SB341	306	3	2.21096	0.189583	2.4538	0.101389	NL	2.26667		Captive	SB408	2	9.91
		SB407	324	3	1.22466	0.166386	0.757292	0.134991	NL		SB341	311	3	2.22466	0.176594	2.45847	0.113698	NL	2.43333		Captive	SB410	2	11.1964
		SB407	325	3	1.2274	0.280095	0.563313	0.124654	NL		SB341	320	3	2.24932	0.170366	2.87553	0.114269	NL	2.73333		Captive	SB413	2	13.2022
		SB407	326	3	1.23014	0.153043	x	0.129591	NL		SB341	327	3	2.26849	0.162477	2.35307	0.0771718	NL	2.96667		Captive	SB423	2	8.07427
		SB407	328	3	1.23562	0.175401	0.504284	0.119595	NL		SB341	1489	4	5.45205	0.203499	2.50423	x	NL	41.7		Captive	SB424	2	8.82353
		SB407	331	3	1.24384	0.229679	0.507773	0.188099	NL		SB341	1493	4	5.46301	0.700698	4.90357	x	NL	41.8333		Captive	SB421	2	8.87427
		SB407	333	3	1.24932	0.353805	0.982029	0.118253	NL		SB341	1495	4	5.46849	0.139054	2.03436	x	NL	41.9		Captive	SB341	2	13.04
		SB407	335	3	1.25479	0.130587	0.713346	0.145093	NL		SB341	1497	4	5.47397	0.368222	1.45055	x	NL	41.9667		Captive	SB244	2	11.6075
		SB407	338	3	1.26301	0.224643	0.892277	0.200502	NL		SB341	1500	4	5.48219	0.408524	3.38843	x	NL	42.0667		Captive	SB417	2	8.9
		SB407	341	3	1.27123	0.313939	0.6117	0.200961	NL		SB341	1502	4	5.48767	0.137589	1.83704	x	NL	42.1333		Captive	SB239	2	11.049
		SB407	342	3	1.27397	0.17631	0.665043	0.116913	NL		SB341	1504	4	5.49315	0.070604	1.1427	x	NL	42.2		Captive	SB245	2	9.358
		SB407	345	3	1.28219	0.237405	0.837977	0.220502	NL		SB341	1506	4	5.49863	0.108952	1.60243	x	NL	42.2667		Captive	SB237	2	8.7
		SB407	347	3	1.28767	0.207431	0.372952	0.176156	NL		SB341	1509	4	5.50685	0.195057	3.11013	x	NL	42.3667		Captive	SB238	2	8.2
		SB407	349	3	1.29315	0.219257	0.331959	0.151114	NL		SB341	1511	4	5.51233	0.0550637	0.417325	x	NL	42.4333		Captive	SB332	2	7.205
		SB407	352	3	1.30137	0.166893	0.740737	0.129969	NL		SB341	1513	4	5.51781	0.168038	2.36519	x	NL	42.5		Captive	SB333	2	6.7
		SB407	356	4	1.31233	0.147963	0.543709	0.149002	NL		SB341	1517	4	5.52877	0.167333	2.65343	x	NL	42.6333		Captive	SB330	2	6.56
		SB407	359	4	1.32055	0.276843	0.718336	0.1878	NL		SB341	1518	4	5.53151	0.0578881	0.775563	x	NL	42.6667		Captive	SB407	3	13.0771
		SB407	361	4	1.32603	0.449864	1.03803	0.213318	NL		SB341	1520	4	5.53699	0.114745	0.450045	x	NL	42.7333		Captive	SB408	3	13.4729
		SB407	363	4	1.33151	0.145767	0.792817	0.13141	NL		SB341	1523	4	5.54521	0.0607134	0.585983	x	NL	42.8333		Captive	SB410	3	16.6
		SB407	366	4	1.33973	0.193936	0.723776	0.144707	NL		SB341	1525	4	5.55068	0.197674	1.46724	x	NL	42.9		Captive	SB413	3	16.7
		SB407	368	4	1.34521	0.172419	0.837461	0.120318	NL		SB341	1527	4	5.55616	0.257983	2.11104	x	NL	42.9667		Captive	SB423	3	11.8183
		SB407	370	4	1.35068	0.179745	0.242104	0.136384	NL		SB341	1530	4	5.56438	0.135101	1.99451	x	NL	43.0667		Captive	SB424	3	12.0045
		SB407	373	4	1.3589	0.161907	0.718465	0.0554332	NL		SB341	1533	4	5.5726	0.144951	4.89038	x	NL	43.1667		Captive	SB421	3	13.2367
		SB407	377	4	1.36986	0.377381	0.552652	0.1923	NL		SB341	1535	4	5.57808	0.132302	2.75436	x	NL	43.2333		Captive	SB341	3	18.6767
		SB407	381	4	1.38082	0.286489	0.92541	0.0793253	NL		SB341	1543	1	5.6	0.199417	2.30339	x	NL	43.5		Captive	SB244	3	14.65
		SB407	383	4	1.3863	0.213666	0.521068	0.166512	NL		SB341	1544	1	5.60274	0.228909	2.82424	x	NL	43.5333		Captive	SB239	3	15.267
		SB407	384	4	1.38904	0.243821	0.606011	0.0600971	NL		SB341	1546	1	5.60822	0.104082	1.69322	x	NL	43.6		Captive	SB245	3	14.2821
		SB407	387	4	1.39726	0.161552	0.799182	0.0786094	NL		SB341	1549	1	5.61644	0.661862	9.74019	x	NL	43.7		Captive	SB237	3	10.68
		SB407	389	4	1.40274	0.151833	0.689747	0.141826	NL		SB341	1552	1	5.62466	0.374254	2.31065	x	NL	43.8		Captive	SB238	3	10.23
		SB407	391	4	1.40822	0.217942	0.882303	0.151842	NL		SB341	1553	1	5.6274	0.0893102	3.41129	x	NL	43.8333		Captive	SB332	3	21.45
		SB407	394	4	1.41644	0.238832	0.547318	0.425314	NL		SB341	1558	1	5.6411	0.119528	1.86021	x	NL	44		Captive	SB333	3	14.85
		SB407	396	4	1.42192	0.229251	0.621484	0.178457	NL		SB341	1561	1	5.64932	0.863762	8.9015	x	NL	44.1		Captive	SB330	3	13.75
		SB407	398	4	1.4274	0.257146	0.638132	0.128623	NL		SB341	1562	1	5.65205	0.292969	3.91186	x	NL	44.1333		Captive	SB407	4	18.8
		SB407	402	4	1.43836	0.202371	0.865293	0.160256	NL		SB341	1565	1	5.66027	0.243365	2.55621	x	NL	44.2333		Captive	SB408	4	18.25
		SB407	405	4	1.44658	0.234741	0.563454	0.182835	NL		SB341	1568	1	5.66849	0.401751	3.75282	x	NL	44.3333		Captive	SB410	4	20.1667
		SB407	415	4	1.47397	0.19306	0.720703	0.147345	NL		SB341	1569	1	5.67123	0.151282	2.7087	x	NL	44.3667		Captive	SB413	4	20.25
		SB407	421	4	1.49041	0.295481	0.786582	0.188717	NL		SB341	1574	1	5.68493	0.17438	2.73744	x	NL	44.5333		Captive	SB423	4	20.385
		SB407	429	4	1.51233	0.119072	0.632324	0.178573	NL		SB341	1577	1	5.69315	0.339387	3.03548	x	NL	44.6333		Captive	SB424	4	19.479
		SB407	433	4	1.52329	0.132931	0.68828	0.103659	NL		SB341	1579	1	5.69863	0.276775	2.76546	x	NL	44.7		Captive	SB421	4	17.667
		SB407	436	4	1.53151	0.137322	0.590471	0.118908	NL		SB341	1581	1	5.70411	0.219582	3.14819	x	NL	44.7667		Captive	SB341	4	25.4
		SB407	438	4	1.53699	0.30687	0.62851	0.140237	NL		SB341	2003	2	5.85753	x	9.24294	x	PLP	46.6333		Captive	SB244	4	18.2
		SB407	440	4	1.54247	0.188564	0.81438	0.198951	NL		SB341	2008	2	5.87123	x	24.3247	x	PLP	46.8		Captive	SB239	4	24.17
		SB407	443	4	1.55068	0.166713	0.843111	0.111131	NL		SB341	2012	2	5.88219	x	26.7285	x	PLP	46.9333		Captive	SB245	4	18.8175
		SB407	445	1	1.55616	0.336244	1.20966	0.156447	NL		SB341	2013	2	5.88493	0.29435	14.0698	0.307304	PLP	46.9667		Captive	SB237	4	17.73
		SB407	447	1	1.56164	0.270269	0.885491	0.181131	NL		SB341	2016	2	5.89315	x	10.5553	x	PLP	47.0667		Captive	SB238	4	16.82
		SB407	449	1	1.56712	0.221837	1.15929	0.140652	NL		SB341	2017	2	5.89589	x	15.2607	x	PLP	47.1		Captive	SB407	5	23.875
		SB407	452	1	1.57534	0.234127	0.792277	0.176183	NL		SB341	2019	2	5.90137	x	20.3113	x	PLP	47.1667		Captive	SB408	5	23.25
		SB407	457	1	1.58904	0.222709	0.838521	0.158232	NL		SB341	2022	2	5.90959	x	27.979	x	PLP	47.2667		Captive	SB410	5	26.4
		SB407	460	1	1.59726	0.230425	0.802661	0.126458	NL		SB341	2024	2	5.91507	x	8.11219	x	PLP	47.3333		Captive	SB413	5	26
		SB407	468	1	1.61918	0.216816	1.10265	0.107589	NL		SB341	2026	2	5.92055	x	28.9159	x	PLP	47.4		Captive	SB423	5	27.935
		SB407	469	1	1.62192	0.189086	1.09305	0.10083	NL		SB341	2029	2	5.92877	x	26.316	x	PLP	47.5		Captive	SB424	5	26.9535
		SB407	470	1	1.62466	0.356009	1.18282	0.145408	NL		SB341	2033	2	5.93973	0.43406	35.1497	0.324961	PLP	47.6333		Captive	SB421	5	26.274
		SB407	473	1	1.63288	0.189243	0.814725	0.159492	NL		SB341	2038	2	5.95342	0.38617	23.0336	0.26869	PLP	47.8		Captive	SB341	5	32.21
		SB407	478	1	1.64658	0.369465	1.22101	0.0972119	NL		SB341	2040	2	5.9589	0.272348	5.78585	0.088055	PLP	47.8667		Captive	SB244	5	22.0775
		SB407	481	1	1.65479	0.285658	1.09243	0.104476	NL		SB341	2045	2	5.9726	0.44376	24.2578	0.220362	PLP	48.0333		Captive	SB239	5	28.86
		SB407	485	1	1.66575	0.167096	0.875086	0.0913621	NL		SB341	2047	2	5.97808	0.211623	14.4921	0.114561	PLP	48.1		Captive	SB245	5	24.8
		SB407	492	1	1.68493	0.218938	0.856871	0.125669	NL		SB341	2050	2	5.9863	0.443145	33.68	0.39371	PLP	48.2		Captive	SB237	5	19.7
		SB407	496	1	1.69589	0.222316	0.680253	0.0801525	NL		SB341	2054	2	5.99726	0.388265	23.1901	0.296481	PLP	48.3333		Captive	SB238	5	19.1
		SB407	499	1	1.70411	0.235563	1.14362	0.105428	NL		SB341	2057	2	6.00548	0.583131	30.7107	0.319221	PLP	48.4333		Captive	SB332	5	24.5
		SB407	504	1	1.71781	0.238664	0.901726	0.0878609	NL		SB341	2059	2	6.01096	0.246786	20.7597	0.175762	PLP	48.5		Captive	SB333	5	24.5
		SB407	506	1	1.72329	0.173391	0.689826	0.0946353	NL		SB341	2061	2	6.01644	0.213935	24.5058	0.22791	PLP	48.5667		Captive	SB330	5	23.5
		SB407	508	1	1.72877	0.25965	1.02899	0.12849	NL		SB341	2065	2	6.0274	0.174664	10.7333	0.131615	PLP	48.7		Captive	SB407	6	27.9
		SB407	513	1	1.74247	0.298008	0.872331	0.108959	NL		SB341	2068	2	6.03562	0.286941	12.5719	0.189998	PLP	48.8		Captive	SB408	6	29.2
		SB407	516	1	1.75068	0.314619	1.12737	0.095724	NL		SB341	2071	2	6.04384	0.24354	17.5157	0.121315	PLP	48.9		Captive	SB410	6	31.625
		SB407	519	1	1.7589	0.233585	1.2732	0.100444	NL		SB341	2073	2	6.04932	0.447422	12.328	0.173854	PLP	48.9667		Captive	SB413	6	31
		SB407	522	1	1.76712	0.21678	1.26248	0.131115	NL		SB341	2075	2	6.05479	0.240468	7.16271	0.106624	PLP	49.0333		Captive	SB423	6	33.522
		SB407	528	1	1.78356	0.282051	1.28142	0.106089	NL		SB341	2082	2	6.07397	x	6.73418	0.152821	NL	49.2667		Captive	SB424	6	33.975
		SB407	533	1	1.79726	0.211463	1.21774	0.135572	NL		SB341	2086	2	6.08493	0.170415	3.11425	0.0543473	NL	49.4		Captive	SB421	6	30.804
		SB407	534	1	1.8	0.369815	1.29693	0.0957867	NL		SB341	2088	2	6.09041	0.268709	3.31416	0.227819	NL	49.4667		Captive	SB341	6	37.38
		SB407	541	2	1.81918	0.276924	1.11201	0.141896	NL		SB341	2090	3	6.09589	0.244941	2.08635	0.07264	NL	49.5333		Captive	SB244	6	25.7
		SB407	569	2	1.89589	0.243844	0.977104	0.114233	NL		SB341	2093	3	6.10411	0.324396	2.47251	0.0601124	NL	49.6333		Captive	SB239	6	37.5
		SB407	571	2	1.90137	0.333889	1.09783	0.0671282	NL		SB341	2094	3	6.10685	0.276636	2.62961	0.0669878	NL	49.6667		Captive	SB245	6	29.7
		SB407	573	2	1.90685	0.183446	0.694771	0.158084	NL		SB341	2099	3	6.12055	0.319463	2.74828	0.069028	NL	49.8333		Captive	SB237	6	23.41
		SB407	580	2	1.92603	0.217653	1.15326	0.0835172	NL		SB341	2101	3	6.12603	0.343058	2.70961	0.0675435	NL	49.9		Captive	SB238	6	22.72
		SB407	588	2	1.94795	0.273006	0.833166	0.0819948	NL		SB341	2103	3	6.13151	0.253265	3.52391	0.0516258	NL	49.9667		Captive	SB330	6	28.8
		SB407	594	2	1.96438	0.2529	1.1997	0.145995	NL		SB341	2108	3	6.14521	0.298416	4.40835	0.113603	NL	50.1333		Captive	SB407	7	33.875
		SB407	599	2	1.97808	0.266878	1.43237	0.140929	NL		SB341	2110	3	6.15068	0.361456	4.23137	0.0800939	NL	50.2		Captive	SB408	7	34.1667
		SB407	601	2	1.98356	0.216099	0.465615	0.0586837	NL		SB341	2111	3	6.15342	0.1912	2.28126	0.0472599	NL	50.2333		Captive	SB410	7	35.5
		SB407	603	2	1.98904	0.255097	x	0.121127	NL		SB341	2113	3	6.1589	0.159098	3.14654	0.0599736	NL	50.3		Captive	SB413	7	34.625
		SB407	607	2	2	0.22	0.93	0.13	NL		SB341	2115	3	6.16438	0.725005	4.52866	0.0921921	NL	50.3667		Captive	SB423	7	39.109
		SB407	608	2	2.00274	0.193187	0.883712	0.114094	NL		SB341	2119	3	6.17534	0.630259	5.24928	0.0869243	NL	50.5		Captive	SB424	7	39.109
		SB408	235	2	0.980822	0.209036	0.272612	0.174795	NL		SB341	2120	3	6.17808	0.679875	5.46843	0.105776	NL	50.5333		Captive	SB421	7	39.411
		SB408	237	2	0.986301	0.24334	0.544959	0.130429	NL		SB341	2124	3	6.18904	0.354797	3.87754	0.0716011	NL	50.6667		Captive	SB244	7	32.025
		SB408	240	2	0.994521	0.230966	0.421292	0.234164	NL		SB341	2125	3	6.19178	0.565845	4.36357	0.0939962	NL	50.7		Captive	SB239	7	44.6967
		SB408	242	2	1	0.220416	0.800654	0.20624	NL		SB341	2127	3	6.19726	0.480131	5.49886	0.0887739	NL	50.7667		Captive	SB245	7	35.7
		SB408	244	2	1.00548	0.108812	0.273409	0.112798	NL		SB341	2129	3	6.20274	0.303925	5.43116	0.109974	NL	50.8333		Captive	SB237	7	33.05
		SB408	247	2	1.0137	0.300828	0.364582	0.106064	NL		SB341	2132	3	6.21096	0.498814	4.41135	0.121118	NL	50.9333		Captive	SB238	7	31.55
		SB408	249	2	1.01918	0.214824	0.967633	0.158528	NL		SB341	2134	3	6.21644	0.217289	4.96259	0.164986	NL	51		Captive	SB332	7	46.9
		SB408	254	2	1.03288	0.178915	0.675591	0.165527	NL		SB341	2136	3	6.22192	0.295342	4.86296	0.125202	NL	51.0667		Captive	SB333	7	43
		SB408	256	2	1.03836	0.228929	0.798025	0.135825	NL		SB341	2138	3	6.2274	0.309545	5.20274	0.103755	NL	51.1333		Captive	SB330	7	41.5
		SB408	261	2	1.05205	0.221388	0.707869	0.197487	NL		SB341	2143	3	6.2411	0.278353	3.18474	0.108037	NL	51.3		Captive	SB407	8	38.75
		SB408	265	3	1.06301	0.101171	0.676688	0.11844	NL		SB341	2145	3	6.24658	0.453397	6.67007	0.187073	NL	51.3667		Captive	SB408	8	38.75
		SB408	269	3	1.07397	0.167571	0.37385	0.147963	NL		SB341	2148	3	6.25479	0.329971	4.74657	0.111882	NL	51.4667		Captive	SB410	8	39.75
		SB408	272	3	1.08219	0.10327	0.450817	0.122015	NL		SB341	2152	3	6.26575	0.349114	4.71994	0.124348	NL	51.6		Captive	SB413	8	41.1
		SB408	275	3	1.09041	0.186137	0.440681	0.107432	NL		SB341	2153	3	6.26849	0.369824	4.1098	0.104021	NL	51.6333		Captive	SB423	8	45.753
		SB408	277	3	1.09589	0.266385	0.887949	0.225206	NL		SB341	2155	3	6.27397	0.422133	6.75097	0.219288	NL	51.7		Captive	SB424	8	46.206
		SB408	279	3	1.10137	0.259292	0.563577	0.153047	NL		SB341	2157	3	6.27945	0.418751	6.61952	0.17233	NL	51.7667		Captive	SB421	8	45.3
		SB408	282	3	1.10959	0.212372	0.365563	0.126498	NL		SB341	2159	3	6.28493	0.343272	6.61248	0.260309	NL	51.8333		Captive	SB341	8	61.23
		SB408	284	3	1.11507	0.159242	0.368963	0.148805	NL		SB341	2163	3	6.29589	x	6.62221	x	NL	51.9667		Captive	SB244	8	41.45
		SB408	286	3	1.12055	0.266712	0.391862	0.117986	NL		SB341	2164	3	6.29863	0.321108	5.16623	x	NL	52		Captive	SB239	8	48.41
		SB408	289	3	1.12877	0.128518	0.341699	0.0986349	NL		SB341	2167	3	6.30685	0.6	10.7061	x	NL	52.1		Captive	SB245	8	42.05
		SB408	291	3	1.13425	0.171683	0.370938	0.0850979	NL		SB341	2169	3	6.31233	0.539584	7.82547	x	NL	52.1667		Captive	SB332	8	54.5
		SB408	293	3	1.13973	0.208911	0.536097	0.0760559	NL		SB341	2172	3	6.32055	0.221484	3.63829	x	NL	52.2667		Captive	SB333	8	51
		SB408	296	3	1.14795	0.183569	0.494551	0.0754513	NL		SB341	2176	3	6.33151	0.269676	4.91965	x	NL	52.4		Captive	SB330	8	50.5
		SB408	298	3	1.15342	0.123567	0.226471	0.0355742	NL		SB341	2178	3	6.33699	0.480724	x	x	NL	52.4667		Captive	SB407	9	44.2
		SB408	300	3	1.1589	0.183011	0.554387	0.102435	NL		SB341	2180	3	6.34247	0.263071	5.76946	x	NL	52.5333		Captive	SB408	9	45.1
		SB408	302	3	1.16438	0.180349	0.273875	0.0887043	NL		SB341	2183	4	6.35068	0.201277	2.17772	x	NL	52.6333		Captive	SB410	9	47.1667
		SB408	304	3	1.16986	0.241844	0.492305	0.145246	NL		SB341	2185	4	6.35616	0.160926	1.77836	x	NL	52.7		Captive	SB413	9	47.5
		SB408	306	3	1.17534	0.201839	0.431808	0.147613	NL		SB341	2186	4	6.3589	0.279558	3.29976	x	NL	52.7333		Captive	SB423	9	48.471
		SB408	310	3	1.1863	0.173764	0.341412	0.162198	NL		SB341	2190	4	6.36986	0.632763	4.91868	x	NL	52.8667		Captive	SB424	9	52.548
		SB408	313	3	1.19452	0.178277	0.342322	0.0312009	NL		SB341	2192	4	6.37534	0.361576	4.70676	x	NL	52.9333		Captive	SB421	9	49.83
		SB408	314	3	1.19726	0.192001	0.461499	0.119622	NL		SB341	2194	4	6.38082	0.316439	3.2484	x	NL	53		Captive	SB341	9	68.04
		SB408	318	3	1.20822	0.251068	0.763277	0.128826	NL		SB341	2197	4	6.38904	0.356547	3.86352	x	NL	53.1		Captive	SB244	9	48.25
		SB408	319	3	1.21096	0.245546	0.49824	0.143384	NL		SB341	2199	4	6.39452	0.264828	2.60039	x	NL	53.1667		Captive	SB239	9	58.065
		SB408	321	3	1.21644	0.193685	0.481624	0.111183	NL		SB341	2201	4	6.4	0.422056	4.45288	x	NL	53.2333		Captive	SB332	9	64
		SB408	324	3	1.22466	0.311567	0.692781	0.15842	NL		SB341	2204	4	6.40822	0.39757	3.69302	x	NL	53.3333		Captive	SB333	9	58
		SB408	326	3	1.23014	0.262206	0.515811	0.0995928	NL		SB341	2208	4	6.41918	0.22576	5.3927	x	NL	53.4667		Captive	SB330	9	58.5
		SB408	328	3	1.23562	0.186883	0.495125	0.0947973	NL		SB341	2210	4	6.42466	0.409608	5.36165	x	NL	53.5333		Captive	SB407	10	51.25
		SB408	330	3	1.2411	0.323228	0.47084	0.108552	NL		SB341	2213	4	6.43288	0.187002	3.34592	x	NL	53.6333		Captive	SB408	10	52
		SB408	331	3	1.24384	0.280414	0.604069	0.109726	NL		SB341	2216	4	6.4411	0.55149	9.61487	x	NL	53.7333		Captive	SB410	10	53.1667
		SB408	335	3	1.25479	0.267346	0.42704	0.127322	NL		SB341	2218	4	6.44658	0.380584	4.12002	x	NL	53.8		Captive	SB413	10	54.125
		SB408	338	3	1.26301	0.259538	0.582541	0.280822	NL		SB341	2220	4	6.45205	0.434199	8.06457	x	NL	53.8667		Captive	SB423	10	61.155
		SB408	340	3	1.26849	0.278785	0.669351	0.13264	NL		SB341	2222	4	6.45753	0.44112	4.59279	x	NL	53.9333		Captive	SB424	10	62.514
		SB408	342	3	1.27397	0.246559	0.413698	0.205713	NL		SB341	2225	4	6.46575	0.231032	4.06535	x	NL	54.0333		Captive	SB421	10	63.873
		SB408	345	3	1.28219	0.161461	0.567316	0.185133	NL		SB341	2227	4	6.47123	0.309068	5.45901	x	NL	54.1		Captive	SB341	10	76.2
		SB408	347	3	1.28767	0.135449	0.588874	0.0846537	NL		SB341	2229	4	6.47671	0.484447	8.10125	x	NL	54.1667		Captive	SB244	10	55.0333
		SB408	349	3	1.29315	0.113866	0.523876	0.0601617	NL		SB341	2232	4	6.48493	0.294168	7.27814	x	NL	54.2667		Captive	SB239	10	63.955
		SB408	352	3	1.30137	0.205669	0.574749	0.182371	NL		SB341	2234	4	6.49041	0.440984	6.36359	x	NL	54.3333		Captive	SB332	10	53.3
		SB408	354	4	1.30685	0.163319	0.720215	0.115259	NL		SB341	2236	4	6.49589	0.39104	7.90911	x	NL	54.4		Captive	SB333	10	56.5
		SB408	356	4	1.31233	0.181262	0.371518	0.123623	NL		SB341	2239	4	6.50411	0.216615	5.633	x	NL	54.5		Captive	SB330	10	53
		SB408	359	4	1.32055	0.137229	0.726955	0.120175	NL		SB341	2243	4	6.51507	0.285151	6.63697	x	NL	54.6333		Captive	SB407	11	57.125
		SB408	362	4	1.32877	0.108382	0.203326	0.219544	NL		SB341	2244	4	6.51781	0.314889	6.53309	x	NL	54.6667		Captive	SB408	11	57.875
		SB408	363	4	1.33151	0.185157	0.642852	0.15034	NL		SB341	2246	4	6.52329	0.253925	7.02426	x	NL	54.7333		Captive	SB410	11	61.375
		SB408	366	4	1.33973	0.172483	0.598412	0.211115	NL		SB341	2248	4	6.52877	0.829217	11.2008	x	NL	54.8		Captive	SB413	11	59.9
		SB408	368	4	1.34521	0.107785	0.17808	0.392064	NL		SB341	2250	4	6.53425	0.420502	6.89907	x	NL	54.8667		Captive	SB423	11	62.061
		SB408	370	4	1.35068	0.154742	0.499135	0.189191	NL		SB341	2253	4	6.54247	0.27978	6.62234	x	NL	54.9667		Captive	SB424	11	65.232
		SB408	373	4	1.3589	0.218078	0.567103	0.20192	NL		SB341	2255	4	6.54795	0.476911	4.32611	x	NL	55.0333		Captive	SB421	11	63.873
		SB408	377	4	1.36986	0.145708	0.606013	0.0728511	NL		SB341	2257	4	6.55342	0.267455	5.56102	x	NL	55.1		Captive	SB244	11	60.5
		SB408	380	4	1.37808	0.209355	0.94199	0.201298	NL		SB341	2260	4	6.56164	0.238922	4.08069	x	NL	55.2		Captive	SB239	11	73.4
		SB408	383	4	1.3863	0.145707	0.416912	0.221225	NL		SB341	2264	4	6.5726	0.565738	4.95409	x	NL	55.3333		Captive	SB332	11	66.5
		SB408	384	4	1.38904	0.201525	0.34157	0.147712	NL		SB341	2265	4	6.57534	0.424641	4.45613	x	NL	55.3667		Captive	SB333	11	65
		SB408	387	4	1.39726	0.144739	0.560399	0.155681	NL		SB341	2267	4	6.58082	0.421278	6.25119	x	NL	55.4333		Captive	SB330	11	63.5
		SB408	389	4	1.40274	0.324314	0.991496	0.237569	NL		SB341	2270	4	6.58904	0.157857	2.62481	x	NL	55.5333		Captive	SB407	12	64.1
		SB408	394	4	1.41644	0.31358	0.839858	0.150601	NL		SB341	2271	1	6.59178	0.21412	5.19937	x	NL	55.5667		Captive	SB408	12	65.3
		SB408	396	4	1.42192	0.288112	0.774694	0.0856471	NL		SB341	2275	1	6.60274	0.124672	1.86291	x	NL	55.7		Captive	SB410	12	66.875
		SB408	398	4	1.4274	0.197846	0.547254	0.208155	NL		SB341	2278	1	6.61096	0.361296	5.43994	x	NL	55.8		Captive	SB413	12	69.625
		SB408	400	4	1.43288	0.126468	0.446084	0.180167	NL		SB341	2279	1	6.6137	0.608615	6.83953	x	NL	55.8333		Captive	SB423	12	69.9885
		SB408	401	4	1.43562	0.133495	0.190527	0.292551	NL		SB341	2281	1	6.61918	0.205547	4.07956	x	NL	55.9		Captive	SB424	12	73.839
		SB408	405	4	1.44658	0.202454	0.714197	0.150306	NL		SB341	2283	1	6.62466	0.24981	3.85693	x	NL	55.9667		Captive	SB421	12	71.574
		SB408	408	4	1.45479	0.193776	0.843027	0.242548	NL		SB341	2285	1	6.63014	0.284424	3.45909	x	NL	56.0333		Captive	SB341	12	80.29
		SB408	410	4	1.46027	0.319221	0.767226	0.20507	NL		SB341	2286	1	6.63288	0.40045	3.05029	x	NL	56.0667		Captive	SB244	12	70.9
		SB408	412	4	1.46575	0.245412	0.540672	0.0920681	NL		SB341	2289	1	6.6411	0.811689	2.39187	x	NL	56.1667		Captive	SB237	12	74.85
		SB408	415	4	1.47397	0.268375	0.651591	0.148715	NL		SB341	2290	1	6.64384	0.262534	1.95151	x	NL	56.2		Captive	SB238	12	69.15
		SB408	417	4	1.47945	0.659056	1.71564	0.198439	NL		SB341	2292	1	6.64932	0.0925944	2.40907	x	NL	56.2667		Captive	SB332	12	80.5
		SB408	419	4	1.48493	0.219879	0.518662	0.119283	NL		SB341	2295	1	6.65753	0.44541	5.3962	x	NL	56.3667		Captive	SB333	12	72
		SB408	421	4	1.49041	0.299207	0.737195	0.151106	NL		SB341	2300	1	6.67123	0.247101	3.19387	x	NL	56.5333		Captive	SB330	12	73.5
		SB408	424	4	1.49863	0.475268	0.799492	0.144479	NL		SB341	2301	1	6.67397	0.0785729	1.80948	x	NL	56.5667		Captive	SB407	13	74.25
		SB408	425	4	1.50137	0.291441	0.601161	0.116621	NL		SB341	2307	1	6.69041	0.259289	3.63249	x	NL	56.7667		Captive	SB408	13	75.5
		SB408	429	4	1.51233	0.363048	0.871106	0.128361	NL		SB341	2309	1	6.69589	0.219895	3.20415	x	NL	56.8333		Captive	SB410	13	77.375
		SB408	433	4	1.52329	0.223937	0.572192	0.155815	NL		SB341	2311	1	6.70137	0.135227	2.53575	x	NL	56.9		Captive	SB413	13	77.125
		SB408	436	4	1.53151	0.313635	0.868245	0.120163	NL		SB244	197	2	1.95616	0.241287	3.86734	0.119386	NL	0		Captive	SB423	13	75.198
		SB408	438	4	1.53699	0.280795	0.834928	0.0584973	NL		SB244	199	2	1.96164	0.428703	3.1844	0.0777924	NL	0.00547945		Captive	SB424	13	78.369
		SB408	445	1	1.55616	0.392255	1.02526	0.137077	NL		SB244	200	2	1.96438	0.277578	2.4846	0.107115	NL	0.00821918		Captive	SB421	13	75.4245
		SB408	447	1	1.56164	0.224333	0.639103	0.0962513	NL		SB244	204	2	1.97534	0.408682	4.28955	0.128956	NL	0.0191781		Captive	SB244	13	76.4
		SB408	449	1	1.56712	0.284738	0.592285	0.105705	NL		SB244	206	2	1.98082	0.499988	5.48204	0.130004	NL	0.0246575		Captive	SB239	13	79
		SB408	451	1	1.5726	0.269016	0.498275	0.119471	NL		SB244	208	2	1.9863	0.311811	3.27863	0.0526046	NL	0.030137		Captive	SB332	13	93.5
		SB408	453	1	1.57808	0.305876	0.647859	0.121717	NL		SB244	211	2	1.99452	0.211387	5.08702	0.107311	NL	0.0383562		Captive	SB333	13	84
		SB408	454	1	1.58082	0.192845	0.418782	0.130244	NL		SB244	213	2	2	0.226734	6.95367	0.200823	NL	0.0438356		Captive	SB330	13	89.5
		SB408	457	1	1.58904	0.230589	0.737372	0.0877524	NL		SB244	214	2	2.00274	0.204882	5.14286	0.11619	NL	0.0465753		Captive	SB407	14	82.125
		SB408	459	1	1.59452	0.300211	0.620607	0.119996	NL		SB244	216	2	2.00822	0.235957	1.64563	0.121539	NL	0.0520548		Captive	SB408	14	82.5
		SB408	468	1	1.61918	0.243791	0.594694	0.130168	NL		SB244	217	2	2.01096	x	2.92503	x	NL	0.0547945		Captive	SB410	14	85
		SB408	469	1	1.62192	0.278023	0.694977	0.207105	NL		SB244	218	2	2.0137	0.207573	6.70386	0.109517	NL	0.0575342		Captive	SB413	14	89
		SB408	470	1	1.62466	0.346179	0.712067	0.191976	NL		SB244	219	2	2.01644	0.138855	3.85658	0.152233	NL	0.060274		Captive	SB423	14	79.0485
		SB408	473	1	1.63288	0.257033	0.546572	0.305496	NL		SB244	221	2	2.02192	0.146353	4.03497	0.0856482	NL	0.0657534		Captive	SB424	14	87.2025
		SB408	475	1	1.63836	0.20145	0.820051	0.0869242	NL		SB244	225	2	2.03288	0.160629	3.74821	0.242747	NL	0.0767123		Captive	SB421	14	83.352
		SB408	478	1	1.64658	0.227601	0.708221	0.067542	NL		SB244	227	2	2.03836	0.253225	5.42331	0.110866	NL	0.0821918		Captive	SB244	14	79.7
		SB408	481	1	1.65479	0.228178	0.674546	0.0791558	NL		SB244	228	2	2.0411	0.254639	x	x	NL	0.0849315		Captive	SB417	14	85.8
		SB408	485	1	1.66575	0.166155	0.581919	0.0973909	NL		SB244	229	2	2.04384	0.246461	3.03532	0.2722	NL	0.0876712		Captive	SB239	14	83.4
		SB408	487	1	1.67123	0.1915	0.773972	0.0720793	NL		SB244	231	2	2.04932	0.256736	3.18847	0.091981	NL	0.0931507		Captive	SB407	15	93
		SB408	492	1	1.68493	0.246695	0.772896	0.0815742	NL		SB244	233	2	2.05479	0.220609	5.82354	0.117725	NL	0.0986301		Captive	SB408	15	93.1
		SB408	496	1	1.69589	0.23285	0.803385	0.0835667	NL		SB244	235	2	2.06027	0.233974	4.06175	0.120728	NL	0.10411		Captive	SB410	15	96.3
		SB408	499	1	1.70411	0.259425	0.779209	0.066595	NL		SB244	236	2	2.06301	0.225985	x	x	NL	0.106849		Captive	SB413	15	99.1
		SB408	504	1	1.71781	0.20828	0.49804	0.0887754	NL		SB244	237	2	2.06575	0.251273	1.52428	0.0758737	NL	0.109589		Captive	SB423	15	88.637
		SB408	506	1	1.72329	0.166661	0.637764	0.0813661	NL		SB244	239	2	2.07123	0.199972	2.46008	0.209689	NL	0.115068		Captive	SB424	15	91.506
		SB408	508	1	1.72877	0.124922	0.312226	0	NL		SB244	240	2	2.07397	0.224462	3.37391	0.0893236	NL	0.117808		Captive	SB421	15	89.0145
		SB408	513	1	1.74247	0.230413	0.887648	0.0671766	NL		SB244	242	2	2.07945	0.182813	1.76103	0.154685	NL	0.123288		Captive	SB341	15	98.88
		SB408	516	1	1.75068	0.187948	0.570049	0.172629	NL		SB244	245	2	2.08767	0.12939	3.0293	0.112571	NL	0.131507		Captive	SB244	15	86.275
		SB408	519	1	1.7589	0.184161	0.911907	0.0816572	NL		SB244	247	2	2.09315	0.206346	2.32852	0.134831	NL	0.136986		Captive	SB239	15	91.3
		SB408	521	1	1.76438	0.252778	1.0891	0.0565916	NL		SB244	250	2	2.10137	0.189873	3.25104	0.14021	NL	0.145205		Captive	SB407	16	104.75
		SB408	533	1	1.79726	0.159817	0.408575	0.0718425	NL		SB244	252	2	2.10685	0.126903	2.51752	0.0985171	NL	0.150685		Captive	SB408	16	103.5
		SB408	534	1	1.8	0.200655	0.763454	0.122318	NL		SB244	254	2	2.11233	0.259291	3.54381	0.11124	NL	0.156164		Captive	SB410	16	106.875
		SB408	536	1	1.80548	0.358353	1.09781	0.0989683	NL		SB244	255	2	2.11507	0.211892	2.62377	0.0917338	NL	0.158904		Captive	SB413	16	111
		SB408	541	2	1.81918	0.187278	0.65495	0.0896866	NL		SB244	260	2	2.12877	0.131917	3.04864	0.134039	NL	0.172603		Captive	SB341	16	105.23
		SB408	543	2	1.82466	0.204968	0.856068	0.12056	NL		SB244	261	2	2.13151	0.267286	2.95915	0.180964	NL	0.175342		Captive	SB239	16	97.7
		SB408	548	2	1.83836	0.231245	0.60068	0.159668	NL		SB244	264	3	2.13973	0.200704	2.82813	0.115017	NL	0.183562		Captive	SB407	17	112.667
		SB408	549	2	1.8411	0.223162	0.512572	0.0503465	NL		SB244	267	3	2.14795	0.165643	2.77578	0.11772	NL	0.191781		Captive	SB408	17	113.167
		SB408	550	2	1.84384	0.290199	x	0.1411	NL		SB244	269	3	2.15342	0.245958	4.02055	0.162777	NL	0.19726		Captive	SB410	17	113
		SB408	555	2	1.85753	0.22062	0.569893	0.097431	NL		SB244	271	3	2.1589	0.238163	3.46395	0.133768	NL	0.20274		Captive	SB413	17	115.833
		SB408	559	2	1.86849	0.264989	0.990935	0.0784373	NL		SB244	274	3	2.16712	0.220124	4.12787	0.123432	NL	0.210959		Captive	SB341	17	105.965
		SB408	567	2	1.89041	0.157233	0.376087	0.0683761	NL		SB244	276	3	2.1726	0.201761	3.44535	0.193073	NL	0.216438		Captive	SB239	17	99.1
		SB408	569	2	1.89589	0.176847	0.503402	0.0461706	NL		SB244	278	3	2.17808	0.282356	3.85842	0.184003	NL	0.221918		Captive	SB407	18	119.5
		SB408	573	2	1.90685	0.198738	0.679468	0.0687404	NL		SB244	280	3	2.18356	0.236346	3.71529	0.181203	NL	0.227397		Captive	SB408	18	118.5
		SB408	574	2	1.90959	0.161013	0.737258	0.0941092	NL		SB244	281	3	2.1863	0.241362	2.81049	0.0866875	NL	0.230137		Captive	SB410	18	120.5
		SB408	576	2	1.91507	0.140142	0.61341	0.11674	NL		SB244	283	3	2.19178	0.335118	2.86437	0.153274	NL	0.235616		Captive	SB413	18	123.25
		SB408	578	2	1.92055	0.264616	1.0695	0.106244	NL		SB244	285	3	2.19726	0.260871	3.30103	0.212037	NL	0.241096		Captive	SB341	18	95.9
		SB408	583	2	1.93425	0.136455	0.80142	0.0861081	NL		SB244	288	3	2.20548	0.283417	3.20773	0.278934	NL	0.249315		Captive	SB239	18	104.1
		SB408	585	2	1.93973	0.325685	2.15707	0.118388	NL		SB244	290	3	2.21096	0.25264	4.48706	0.12048	NL	0.254795		Captive	SB407	19	125.167
		SB408	587	2	1.94521	0.143101	0.647614	0.108298	NL		SB244	291	3	2.2137	0.282047	2.5163	0.148773	NL	0.257534		Captive	SB408	19	124.25
		SB408	588	2	1.94795	0.318691	1.06473	0.148984	NL		SB244	295	3	2.22466	0.31321	2.63791	0.193841	NL	0.268493		Captive	SB410	19	127.333
		SB408	592	2	1.9589	0.167183	0.511483	0.0456213	NL		SB244	297	3	2.23014	0.18251	2.18225	0.122747	NL	0.273973		Captive	SB413	19	127
		SB408	594	2	1.96438	0.19925	1.11652	0.174406	NL		SB244	298	3	2.23288	0.21277	1.78747	0.179192	NL	0.276712		Captive	SB239	19	106.9
		SB408	595	2	1.96712	0.227732	0.724471	0.0735452	NL		SB244	302	3	2.24384	0.208615	2.72378	0.158995	NL	0.287671		Captive	SB407	20	127
		SB408	597	2	1.9726	0.283116	1.02853	0.119977	NL		SB244	303	3	2.24658	0.187078	1.83173	0.16985	NL	0.290411		Captive	SB408	20	126.5
		SB408	599	2	1.97808	0.199915	0.789981	0.178847	NL		SB244	305	3	2.25205	0.21283	2.24667	0.161341	NL	0.29589		Captive	SB410	20	129.25
		SB408	603	2	1.98904	0.134127	0.594303	0.108756	NL		SB244	307	3	2.25753	0.305689	2.32601	0.221243	NL	0.30137		Captive	SB413	20	129
		SB408	608	2	2.00274	0.1514	x	0.0818385	NL		SB244	308	3	2.26027	0.277318	2.37203	0.217898	NL	0.30411		Captive	SB407	21	126
		SB413	235	2	0.920548	0.19128	0.79703	0.179529	NL		SB244	493	1	2.76712	x	x	0.125852	NL	0.810959		Captive	SB408	21	126.333
		SB413	240	2	0.934247	0.172802	0.373529	0.083211	NL		SB244	495	1	2.7726	x	x	0.178197	NL	0.816438		Captive	SB410	21	130.25
		SB413	242	2	0.939726	0.237143	0.822086	0.180728	NL		SB244	497	1	2.77808	x	x	0.153653	NL	0.821918		Captive	SB413	21	112.86
		SB413	244	2	0.945205	0.169273	0.395065	0.144165	NL		SB244	501	1	2.78904	0.178935	1.74856	0.139812	NL	0.832877		Captive	SB244	23	95.9
		SB413	247	2	0.953425	0.116135	0.361026	0.0904949	NL		SB244	503	1	2.79452	0.21281	2.71902	0.108461	NL	0.838356		Captive	SB341	24	110
		SB413	250	2	0.961644	0.181259	0.177081	0.0459343	NL		SB244	504	1	2.79726	0.199928	2.6518	0.158122	NL	0.841096		Captive	SB244	25	119.5
		SB413	254	2	0.972603	0.176672	0.395027	0.126435	NL		SB244	508	1	2.80822	0.185769	3.13163	0.125922	NL	0.852055		Captive	SB244	27	114.5
		SB413	256	2	0.978082	0.238461	0.613692	0.150106	NL		SB244	511	1	2.81644	x	2.27504	0.132449	NL	0.860274		Captive	SB244	28	115.75
		SB413	257	2	0.980822	0.225247	0.274028	0.163829	NL		SB244	515	1	2.8274	0.248108	4.53887	0.165771	NL	0.871233		Captive	SB244	29	117.7
		SB413	259	2	0.986301	0.0984852	0.803355	0.0899006	NL		SB244	517	1	2.83288	x	5.11967	0.159908	NL	0.876712		Captive	SB244	30	120.9
		SB413	261	2	0.991781	0.154148	0.664552	0.146985	NL		SB244	522	1	2.84658	0.178219	5.36566	0.147515	NL	0.890411		Captive	SB244	32	124.54
		SB413	265	3	1.00274	0.0982664	0.396791	0.0808748	NL		SB244	524	1	2.85205	0.127725	2.92591	0.108085	NL	0.89589		Captive	SB341	33	120.3
		SB413	268	3	1.01096	0.212755	0.54004	0.172404	NL		SB244	529	1	2.86575	0.159263	5.40676	0.128399	NL	0.909589		Captive	SB244	33	122.7
		SB413	272	3	1.02192	0.180678	0.40276	0.105375	NL		SB244	530	1	2.86849	0.117143	5.74414	0.152055	NL	0.912329		Captive	SB341	34	123.8
		SB413	275	3	1.03014	0.231667	0.429168	0.11388	NL		SB244	538	2	2.89041	0.117715	3.68408	0.101954	NL	0.934247		Captive	SB244	34	125.4
		SB413	278	3	1.03836	0.126815	0.471882	0.124832	NL		SB244	542	2	2.90137	0.147841	4.31624	0.121234	NL	0.945205		Captive	SB341	35	130.29
		SB413	279	3	1.0411	0.155089	0.426962	0.094087	NL		SB244	547	2	2.91507	0.0987445	4.26437	0.121165	NL	0.958904		Captive	SB244	35	125.5
		SB413	282	3	1.04932	0.130929	0.560709	0.128895	NL		SB244	550	2	2.92329	0.125929	5.03967	0.148187	NL	0.967123		Captive	SB244	36	128.18
		SB413	284	3	1.05479	0.133974	0.629762	0.144341	NL		SB244	552	2	2.92877	0.198	3.65586	0.101048	NL	0.972603		Wild	a	3	26.546
		SB413	286	3	1.06027	0.107555	0.570019	0.130233	NL		SB244	554	2	2.93425	x	2.51087	0.0780571	NL	0.978082		Wild	b	3	17.755
		SB413	289	3	1.06849	0.268696	0.772639	0.272657	NL		SB244	556	2	2.93973	0.113512	5.32839	0.213795	NL	0.983562		Wild	c	4	18.183
		SB413	291	3	1.07397	0.222001	0.433141	0.175795	NL		SB244	560	2	2.95068	0.0930776	2.99952	0.0632235	NL	0.994521		Wild	d	4	23.238
		SB413	293	3	1.07945	0.145116	0.318638	0.131813	NL		SB244	562	2	2.95616	0.159026	4.99137	0.0825222	NL	1		Wild	e	5	26.522
		SB413	296	3	1.08767	0.123583	0.365722	0.158389	NL		SB244	573	2	2.9863	0.132813	4.97622	0.215206	NL	1.03014		Wild	f	6	31.345
		SB413	298	3	1.09315	0.136603	0.341587	0.133306	NL		SB244	575	2	2.99178	x	2.7855	0.0635443	NL	1.03562		Wild	g	7	26.276
		SB413	300	3	1.09863	0.179054	0.328001	0.12939	NL		SB244	577	2	2.99726	0.102937	2.16007	0.0818161	NL	1.0411		Wild	h	8	38.462
		SB413	302	3	1.10411	0.0833427	0.390944	0.0727047	NL		SB244	578	2	3	0.22576	4.66672	0.107605	NL	1.04384		Wild	i	9	43.722
		SB413	304	3	1.10959	0.124364	0.265052	0.122433	NL		SB244	582	2	3.01096	0.161422	3.37307	0.106021	NL	1.05479		Wild	j	9	42.184
		SB413	306	3	1.11507	0.142624	0.232831	0.111488	NL		SB244	584	2	3.01644	0.162937	4.76067	0.12498	NL	1.06027		Wild	k	9	40.865
		SB413	310	3	1.12603	0.172666	0.275485	0.0676422	NL		SB244	587	2	3.02466	0.121652	2.62998	0.0861286	NL	1.06849		Wild	l	9	38.228
		SB413	312	3	1.13151	0.150332	0.372804	0.088577	NL		SB244	592	2	3.03836	0.155345	3.4954	0.103337	NL	1.08219		Wild	m	9	36.799
		SB413	314	3	1.13699	0.199624	0.307548	0.147717	NL		SB244	593	2	3.0411	0.116501	4.64465	0.0902271	NL	1.08493		Wild	n	12	50.608
		SB413	317	3	1.14521	0.151833	0.42922	0.111983	NL		SB244	595	2	3.04658	0.0642272	3.43758	0.0632204	NL	1.09041		Wild	o	13	64.552
		SB413	319	3	1.15068	0.14646	0.410446	0.117624	NL		SB244	602	2	3.06575	0.0734484	3.57539	0.0906313	NL	1.10959		Wild	p	13	56.42
		SB413	321	3	1.15616	0.112188	0.403507	0.103735	NL		SB244	605	2	3.07397	0.124912	5.1285	0.128691	NL	1.11781		Wild	q	13	57.628
		SB413	324	3	1.16438	0.183004	0.648193	0.13556	NL		SB244	607	2	3.07945	0.14474	4.68207	0.0976817	NL	1.12329		Wild	r	15	58.043
		SB413	326	3	1.16986	0.194551	0.575325	0.120537	NL		SB244	617	2	3.10685	0.113577	1.84127	0.0886799	NL	1.15068		Wild	s	17	69.776
		SB413	328	3	1.17534	0.14154	0.470844	0.113038	NL		SB244	626	2	3.13151	0.132366	4.73825	0.184041	NL	1.17534		Wild	t	17	67.359
		SB413	330	3	1.18082	0.129367	0.495326	0.125129	NL		SB244	628	2	3.13699	0.137276	3.83814	0.10399	NL	1.18082		Wild	u	18	78.336
		SB413	331	3	1.18356	0.21697	0.645981	0.153199	NL		SB244	629	3	3.13973	0.180213	2.43966	0.0880387	NL	1.18356		Wild	v	18	79.545
		SB413	333	3	1.18904	0.137289	0.501704	0.0914473	NL		SB244	632	3	3.14795	0.115054	2.96164	0.105152	NL	1.19178		Wild	w	18	77.237
		SB413	335	3	1.19452	0.208445	0.549396	0.158099	NL		SB244	634	3	3.15342	0.1758	4.57857	0.12811	NL	1.19726		Wild	x	20	72.377
		SB413	338	3	1.20274	0.18663	0.756256	0.178654	NL		SB244	639	3	3.16712	0.179066	5.82151	0.295595	NL	1.21096		Wild	y	20	74.354
		SB413	340	3	1.20822	0.163732	0.691717	0.0919496	NL		SB244	641	3	3.1726	0.15329	2.842	0.193934	NL	1.21644		Wild	z	20	86.988
		SB413	342	3	1.2137	0.101357	0.34057	0.262718	NL		SB244	643	3	3.17808	0.204992	5.39648	0.153306	NL	1.22192		Wild	aa	21	68.298
		SB413	345	3	1.22192	0.308746	0.858279	0.14964	NL		SB244	653	3	3.20548	0.184006	6.11933	0.157383	NL	1.24932		Wild	bb	23	88.162
		SB413	347	3	1.2274	0.0918639	0.510815	0.101183	NL		SB244	661	3	3.2274	0.215798	5.62243	0.163564	NL	1.27123		Wild	cc	23	79.92
		SB413	348	3	1.23014	0.110483	0.456796	0.12134	NL		SB244	663	3	3.23288	0.203471	4.74487	0.24365	NL	1.27671		Wild	dd	23	84.863
		SB413	349	3	1.23288	0.115966	0.387627	0.208072	NL		SB244	665	3	3.23836	0.10226	2.75636	0.134262	NL	1.28219		Wild	ee	23	91.787
		SB413	354	4	1.24658	0.189294	0.764112	0.161987	NL		SB244	669	3	3.24932	0.208621	3.13739	0.138288	NL	1.29315		Wild	ff	24	93.325
		SB413	356	4	1.25205	0.0905758	0.479696	0.0486781	NL		SB244	671	3	3.25479	0.179802	4.53601	0.118414	NL	1.29863		Wild	gg	24	89.246
		SB413	361	4	1.26575	0.0976923	0.433181	0.0803389	NL		SB244	673	3	3.26027	0.200317	5.00975	0.158711	NL	1.30411		Wild	hh	25	94.96
		SB413	363	4	1.27123	0.125454	0.4881	0.143412	NL		SB244	676	3	3.26849	0.190609	4.52092	0.323068	NL	1.31233		Wild	ii	25	107.378
		SB413	366	4	1.27945	0.217415	0.568403	0.137334	NL		SB244	678	3	3.27397	0.199405	4.84354	0.183102	NL	1.31781		Wild	jj	26	104.508
		SB413	371	4	1.29315	0.0921256	0.638347	0.110245	NL		SB244	680	3	3.27945	0.169622	3.23944	0.105742	NL	1.32329		Wild	kk	27	100.429
		SB413	377	4	1.30959	0.126258	0.807521	0.122146	NL		SB244	682	3	3.28493	0.176268	4.87406	0.216705	NL	1.32877		Wild	ll	27	92.956
		SB413	380	4	1.31781	0.168968	0.360453	0.0733323	NL		SB244	683	3	3.28767	0.160322	3.97269	0.148269	NL	1.33151		Wild	mm	27	94.495
		SB413	383	4	1.32603	0.137655	0.834665	0.11224	NL		SB244	686	3	3.29589	0.12461	3.5803	0.106008	NL	1.33973		Wild	nn	27	102.176
		SB413	384	4	1.32877	0.103231	0.330288	0.0915538	NL		SB244	699	3	3.33151	0.116466	2.36984	0.0892387	NL	1.37534		Wild	oo	27	93.825
		SB413	387	4	1.33699	0.169781	0.601689	0.166839	NL		SB244	700	3	3.33425	0.163596	2.78818	0.141367	NL	1.37808		Wild	pp	28	103.384
		SB413	390	4	1.34521	0.132904	0.598178	0.213647	NL		SB244	704	3	3.34521	0.189707	5.21962	0.281888	NL	1.38904		Wild	qq	28	97.89
		SB413	391	4	1.34795	0.166373	0.399867	0.0784833	NL		SB244	716	3	3.37808	0.235038	6.40359	0.355262	NL	1.42192		Wild	rr	29	100.734
		SB413	394	4	1.35616	0.233273	0.716866	0.178131	NL		SB244	728	3	3.41096	0.133785	2.98027	0.110353	NL	1.45479		Wild	ss	29	106.996
		SB413	396	4	1.36164	0.312419	0.969169	0.153169	NL		SB244	731	4	3.41918	0.219832	5.78835	0.204474	NL	1.46301		Wild	tt	29	103.48
		SB413	398	4	1.36712	0.098225	0.440915	0.241442	NL		SB244	739	4	3.4411	0.245765	4.77465	0.278431	NL	1.48493		Wild	uu	30	102.26
		SB413	400	4	1.3726	0.116398	0.52952	0.160032	NL		SB244	742	4	3.44932	0.141025	3.56445	0.143845	NL	1.49315		Wild	vv	30	105.227
		SB413	401	4	1.37534	0.12155	0.453255	0.180501	NL		SB244	748	4	3.46575	0.162635	4.23712	0.138789	NL	1.50959		Wild	xx	30	113.237
		SB413	405	4	1.3863	0.145855	0.450007	0.120947	NL		SB244	750	4	3.47123	0.161339	4.73941	0.206767	NL	1.51507		Wild	yy	31	103.567
		SB413	408	4	1.39452	0.131345	0.34653	0.183601	NL		SB244	753	4	3.47945	0.169828	3.90873	0.168585	NL	1.52329		Wild	zz	31	119.281
		SB413	410	4	1.4	0.177823	0.403972	0.151553	NL		SB244	767	4	3.51781	0.196501	4.23385	0.24791	NL	1.56164		Wild	aaa	31	100.488
		SB413	412	4	1.40548	0.181155	0.494711	0.134148	NL		SB244	769	4	3.52329	0.24904	3.77146	0.315655	NL	1.56712		Wild	bbb	31	90.379
		SB413	415	4	1.4137	0.203796	0.558384	0.100234	NL		SB244	782	4	3.5589	0.216398	5.32725	0.255571	NL	1.60274		Wild	ccc	32	121.466
		SB413	419	4	1.42466	0.123621	0.41429	0.146156	NL		SB244	791	4	3.58356	0.0921376	2.79011	0.128164	NL	1.6274		Wild	ddd	33	114.2
		SB413	421	4	1.43014	0.122792	0.326759	0.104656	NL		SB197	91	1	3.73699	0.757152	3.74468	0.401048	NL	4.83333		Wild	eee	33	112.991
		SB413	424	4	1.43836	0.230589	0.680518	0.137645	NL		SB197	93	1	3.74247	0.303591	2.18604	0.127181	NL	4.9		Wild	fff	34	122.418
		SB413	426	4	1.44384	0.140687	0.206712	0.452807	NL		SB197	95	1	3.74795	0.374183	2.29629	0.233674	NL	4.96667		Wild	ggg	35	128.121
		SB413	429	4	1.45205	0.112091	0.411816	0.114906	NL		SB197	97	1	3.75342	0.512255	3.50374	0.270096	NL	5.03333		Wild	hhh	35	113.174
		SB413	430	4	1.45479	0.139576	0.448143	0.158959	NL		SB197	99	1	3.7589	0.398094	2.67954	0.230284	NL	5.1		Wild	iii	36	114.712
		SB413	436	4	1.47123	0.137206	0.319107	0.0467262	NL		SB197	101	1	3.76438	0.398753	2.82633	0.167728	NL	5.16667		Wild	jjj	36	110.756
		SB413	438	4	1.47671	0.184032	0.474252	0.0801879	NL		SB197	103	1	3.76986	0.806128	3.58753	0.205683	NL	5.23333
		SB413	444	4	1.49315	0.135523	0.448363	0.0931344	NL		SB197	105	1	3.77534	0.351457	3.74596	0.294196	NL	5.3
		SB413	446	1	1.49863	0.262059	0.989147	0.0911145	NL		SB197	107	1	3.78082	0.423456	3.00458	0.199166	NL	5.36667
		SB413	447	1	1.50137	0.147793	0.390523	0.1257	NL		SB197	109	1	3.7863	0.390037	2.58572	0.207121	NL	5.43333
		SB413	449	1	1.50685	0.206428	1.21616	0.152999	NL		SB197	111	1	3.79178	0.417503	4.04216	0.221322	NL	5.5
		SB413	453	1	1.51781	x	0.181746	0.0643253	NL		SB197	113	1	3.79726	0.442157	3.43075	x	NL	5.56667
		SB413	454	1	1.52055	0.155897	0.281856	0.0952618	NL		SB197	115	1	3.80274	0.305711	2.29313	0.1489	NL	5.63333
		SB413	457	1	1.52877	0.137768	0.443074	0.115681	NL		SB197	117	1	3.80822	0.353674	2.53343	0.237935	NL	5.7
		SB413	466	1	1.55342	0.224882	0.580726	0.11351	NL		SB197	119	1	3.8137	0.284502	2.37237	0.21418	NL	5.76667
		SB413	468	1	1.5589	0.212405	1.84884	0.165929	NL		SB197	121	1	3.81918	0.313818	3.18271	0.242523	NL	5.83333
		SB413	469	1	1.56164	0.139429	0.495907	0.118399	NL		SB197	122	1	3.82192	0.311111	2.5648	x	NL	5.86667
		SB413	471	1	1.56712	0.242076	0.557925	0.153676	NL		SB197	123	1	3.82466	0.444719	2.82447	0.1972	NL	5.9
		SB413	473	1	1.5726	0.229497	0.654606	0.127225	NL		SB197	125	1	3.83014	0.269464	1.94647	0.151345	NL	5.96667
		SB413	475	1	1.57808	0.187708	0.579527	0.0820287	NL		SB197	127	1	3.83562	0.309245	3.01812	0.126996	NL	6.03333
		SB413	478	1	1.5863	0.220564	1.3682	0.0928183	NL		SB197	129	1	3.8411	0.697437	4.72288	0.230256	NL	6.1
		SB413	480	1	1.59178	0.141235	0.558978	0.117532	NL		SB197	131	1	3.84658	0.421094	3.15526	0.193005	NL	6.16667
		SB413	485	1	1.60548	0.13797	0.695526	0.0858968	NL		SB197	133	1	3.85205	0.335811	3.12163	0.192658	NL	6.23333
		SB413	488	1	1.6137	0.20098	0.686177	0.0916525	NL		SB197	135	1	3.85753	0.405239	3.45961	0.217827	NL	6.3
		SB413	490	1	1.61918	0.23752	3.13989	0.104587	NL		SB197	137	1	3.86301	0.335278	2.63096	0.162445	NL	6.36667
		SB413	492	1	1.62466	0.192338	0.605258	0.102579	NL		SB197	139	1	3.86849	0.352897	3.10094	0.215214	NL	6.43333
		SB413	496	1	1.63562	0.23391	0.544227	0.0772254	NL		SB197	141	1	3.87397	0.428427	3.11017	0.209262	NL	6.5
		SB413	500	1	1.64658	0.2239	0.697169	0.101582	NL		SB197	143	1	3.87945	0.475879	3.40767	0.2392	NL	6.56667
		SB413	501	1	1.64932	0.410751	0.994491	0.125371	NL		SB197	145	1	3.88493	0.470394	3.7506	0.284407	NL	6.63333
		SB413	503	1	1.65479	0.248115	0.584205	0.0888985	NL		SB197	147	1	3.89041	0.439311	3.56609	0.269579	NL	6.7
		SB413	506	1	1.66301	0.222838	1.144	0.093044	NL		SB197	149	1	3.89589	0.39467	3.35102	0.23772	NL	6.76667
		SB413	508	1	1.66849	0.15936	0.494925	0.110425	NL		SB197	151	1	3.90137	0.316736	2.46665	0.158576	NL	6.83333
		SB413	513	1	1.68219	0.31151	0.867406	0.120692	NL		SB197	155	1	3.91233	0.350736	3.21774	0.208912	NL	6.96667
		SB413	519	1	1.69863	0.220974	0.951041	0.101666	NL		SB197	157	1	3.91781	0.228719	3.07624	0.234193	NL	7.03333
		SB413	522	1	1.70685	0.162051	0.627985	0.0897674	NL		SB197	158	1	3.92055	0.257547	3.0641	x	NL	7.06667
		SB413	524	1	1.71233	0.329046	1.89614	0.0896764	NL		SB197	159	1	3.92329	0.270748	2.84672	0.207827	NL	7.1
		SB413	527	1	1.72055	0.196965	1.2518	0.0804547	NL		SB197	161	1	3.92877	0.412986	3.56333	0.256101	NL	7.16667
		SB413	531	1	1.73151	0.125252	0.715352	0.0602456	NL		SB197	163	1	3.93425	0.340197	2.42437	0.211892	NL	7.23333
		SB413	533	1	1.73699	0.177134	0.613442	0.121117	NL		SB197	165	1	3.93973	0.22836	2.85123	0.159669	NL	7.3
		SB413	534	1	1.73973	0.207906	0.571554	0.0895552	NL		SB197	167	1	3.94521	0.289713	2.03355	0.175939	NL	7.36667
		SB413	536	1	1.74521	0.374751	0.902116	0.130994	NL		SB197	169	1	3.95068	0.41857	3.53268	0.182871	NL	7.43333
		SB413	541	2	1.7589	0.195186	0.321841	0.0455239	NL		SB197	173	2	3.96164	0.269084	2.599	0.179956	NL	7.56667
		SB413	544	2	1.76712	0.166753	0.505523	0.0703922	NL		SB197	175	2	3.96712	0.227211	2.30054	0.185265	NL	7.63333
		SB413	548	2	1.77808	0.235363	x	0.0700194	NL		SB197	177	2	3.9726	0.311715	3.03865	0.253516	NL	7.7
		SB413	549	2	1.78082	0.141665	0.681029	0.0899849	NL		SB197	179	2	3.97808	0.18789	2.64271	0.131068	NL	7.76667
		SB413	550	2	1.78356	0.150461	0.528784	0.0539778	NL		SB197	182	2	3.9863	0.331096	3.51577	0.249453	NL	7.86667
		SB413	559	2	1.80822	0.193019	0.732528	0.0798263	NL		SB197	184	2	3.99178	0.157925	2.44508	0.124579	NL	7.93333
		SB413	569	2	1.83562	0.231937	0.732168	0.119175	NL		SB197	188	2	4.00274	0.345444	2.84977	0.217774	NL	8.06667
		SB413	573	2	1.84658	0.164787	0.594483	0.087668	NL		SB197	190	2	4.00822	0.307618	2.92546	0.192403	NL	8.13333
		SB413	578	2	1.86027	0.259992	0.833758	0.0902996	NL		SB197	192	2	4.0137	0.281834	2.40072	0.169193	NL	8.2
		SB413	580	2	1.86575	0.19493	0.593724	0.113087	NL		SB197	194	2	4.01918	0.244321	2.07667	0.13801	NL	8.26667
		SB413	588	2	1.88767	0.328883	0.81711	0.0905554	NL		SB197	197	2	4.0274	0.408278	2.68355	0.160959	NL	8.36667
		SB413	592	2	1.89863	0.229452	0.744955	0.119881	NL		SB197	200	2	4.03562	0.495902	4.32328	0.294302	NL	8.46667
		SB413	594	2	1.90411	0.131984	0.518764	0.0462224	NL		SB197	205	2	4.04932	0.532869	8.51332	0.465451	NL	8.63333
		SB413	601	2	1.92329	0.242191	0.567059	0.105524	NL		SB197	207	2	4.05479	0.649283	5.48801	0.585577	NL	8.7
		SB413	603	2	1.92877	0.172745	0.674177	0.085504	NL		SB197	211	2	4.06575	0.312593	3.05586	0.222537	NL	8.83333
		SB413	607	2	1.93973	0.216872	0.624755	0.104285	NL		SB197	212	2	4.06849	0.0929656	2.52829	x	NL	8.86667
		SB413	608	2	1.94247	0.182259	0.613553	0.0643791	NL		SB197	213	2	4.07123	0.249465	2.40298	0.19412	NL	8.9
		SB410	235	2	0.980822	0.11975	0.586794	0.126607	NL		SB197	216	2	4.07945	0.367531	2.50476	0.27125	NL	9
		SB410	237	2	0.986301	0.125248	0.475493	0.182916	NL		SB197	217	2	4.08219	0.292147	2.41618	x	NL	9.03333
		SB410	240	2	0.994521	0.177321	0.315113	0.102137	NL		SB197	218	2	4.08493	0.195086	2.65326	0.130919	NL	9.06667
		SB410	242	2	1	0.209499	0.47193	0.16537	NL		SB197	222	2	4.09589	0.159426	1.57074	0.191403	NL	9.2
		SB410	244	2	1.00548	0.0914936	0.230227	0.0897894	NL		SB197	225	2	4.10411	0.15175	1.14349	0.175478	NL	9.3
		SB410	247	2	1.0137	0.102507	0.250693	0.066503	NL		SB197	227	2	4.10959	0.174556	1.49932	0.211366	NL	9.36667
		SB410	249	2	1.01918	0.230767	0.561117	0.186618	NL		SB197	230	2	4.11781	0.180233	1.90953	0.15127	NL	9.46667
		SB410	255	2	1.03562	0.252456	0.788273	0.155659	NL		SB197	232	2	4.12329	0.285688	1.98425	0.196935	NL	9.53333
		SB410	257	2	1.0411	0.130942	0.849467	0.107213	NL		SB197	236	2	4.13425	0.215446	1.84098	0.138594	NL	9.66667
		SB410	261	2	1.05205	0.119081	0.703414	0.159392	NL		SB197	238	2	4.13973	0.192483	1.69556	0.159056	NL	9.73333
		SB410	265	3	1.06301	0.146351	0.543354	0.0691066	NL		SB197	240	2	4.14521	0.265752	2.11144	0.220497	NL	9.8
		SB410	268	3	1.07123	0.175603	0.661338	0.112683	NL		SB197	242	2	4.15068	x	2.10845	0.156332	NL	9.86667
		SB410	272	3	1.08219	0.206024	0.391285	0.0933511	NL		SB197	245	2	4.1589	0.259752	1.90003	0.142792	NL	9.96667
		SB410	275	3	1.09041	0.214516	0.604027	0.0980683	NL		SB197	247	2	4.16438	0.244287	2.37633	0.165298	NL	10.0333
		SB410	279	3	1.10137	0.143315	0.76047	0.0963736	NL		SB197	249	2	4.16986	0.313785	2.14864	0.168181	NL	10.1
		SB410	282	3	1.10959	0.101689	0.649476	0.0634333	NL		SB197	251	2	4.17534	x	2.35437	0.13067	NL	10.1667
		SB410	284	3	1.11507	0.16183	0.748466	0.120155	NL		SB197	253	2	4.18082	0.340064	2.16818	0.193012	NL	10.2333
		SB410	286	3	1.12055	0.308467	0.837273	0.120628	NL		SB197	257	2	4.19178	0.204266	2.09516	0.163215	NL	10.3667
		SB410	292	3	1.13699	0.118026	0.715478	0.0826125	NL		SB197	257	2	4.19178	0.236161	2.31604	x	NL	10.3667
		SB410	298	3	1.15342	0.202189	0.558971	0.142341	NL		SB197	259	2	4.19726	0.22459	2.16972	0.140901	NL	10.4333
		SB410	300	3	1.1589	0.173966	0.562966	0.183036	NL		SB197	261	2	4.20274	0.200369	1.82907	0.159845	NL	10.5
		SB410	302	3	1.16438	0.15429	0.486801	0.112156	NL		SB197	262	2	4.20548	0.258807	1.9139	x	NL	10.5333
		SB410	304	3	1.16986	0.178223	0.508487	0.0784399	NL		SB197	263	3	4.20822	0.239528	1.7542	0.124443	NL	10.5667
		SB410	306	3	1.17534	0.123351	0.488208	0.0821625	NL		SB197	265	3	4.2137	0.258562	1.86262	0.16145	NL	10.6333
		SB410	310	3	1.1863	0.253167	0.821578	0.179744	NL		SB197	267	3	4.21918	0.209209	2.1503	0.180584	NL	10.7
		SB410	312	3	1.19178	0.19922	0.577118	0.127067	NL		SB197	269	3	4.22466	0.195287	1.91517	x	NL	10.7667
		SB410	314	3	1.19726	0.107964	0.306064	0.218345	NL		SB197	271	3	4.23014	0.243874	1.46505	0.171226	NL	10.8333
		SB410	317	3	1.20548	0.153106	0.556795	0.116542	NL		SB197	305	3	4.32329	0.255405	1.39715	0.162409	NL	11.9667
		SB410	318	3	1.20822	0.152882	0.553179	0.107356	NL		SB197	307	3	4.32877	0.24491	1.55771	0.138896	NL	12.0333
		SB410	319	3	1.21096	0.122319	0.597935	0.103278	NL		SB197	309	3	4.33425	0.176245	1.53051	0.159379	NL	12.1
		SB410	321	3	1.21644	0.0958564	0.547655	0.094868	NL		SB197	311	3	4.33973	0.213515	1.65411	0.13863	NL	12.1667
		SB410	324	3	1.22466	0.148079	0.675074	0.117272	NL		SB197	313	3	4.34521	0.240663	2.3151	0.213497	NL	12.2333
		SB410	329	3	1.23836	0.190085	0.657948	0.193054	NL		SB197	315	3	4.35068	0.234634	1.4401	0.119729	NL	12.3
		SB410	331	3	1.24384	0.294326	0.825834	0.112794	NL		SB197	317	3	4.35616	0.204618	1.89043	0.173748	NL	12.3667
		SB410	335	3	1.25479	0.17481	0.519305	0.160522	NL		SB197	319	3	4.36164	0.200473	1.23899	0.0998293	NL	12.4333
		SB410	338	3	1.26301	0.12098	0.579673	0.171413	NL		SB197	321	3	4.36712	0.280068	1.53953	0.151449	NL	12.5
		SB410	340	3	1.26849	0.155285	0.745022	0.133654	NL		SB197	323	3	4.3726	x	2.03724	0.15256	NL	12.5667
		SB410	342	3	1.27397	0.177578	0.710681	0.145967	NL		SB197	325	3	4.37808	0.193902	2.0213	0.183085	NL	12.6333
		SB410	345	3	1.28219	0.149816	1.23693	0.211163	NL		SB197	327	3	4.38356	0.250428	1.87821	0.18676	NL	12.7
		SB410	347	3	1.28767	0.205953	0.638419	0.0517875	NL		SB197	329	3	4.38904	0.227212	1.3521	0.173761	NL	12.7667
		SB410	352	3	1.30137	0.13046	0.895664	0.0908891	NL		SB197	331	3	4.39452	0.238386	1.1741	0.164017	NL	12.8333
		SB410	354	4	1.30685	0.16701	0.690363	0.0747125	NL		SB197	333	3	4.4	0.296677	1.96664	0.048315	NL	12.9
		SB410	356	4	1.31233	0.267854	1.76597	0.0964444	NL		SB197	335	3	4.40548	0.232385	1.26177	0.247512	NL	12.9667
		SB410	359	4	1.32055	0.265923	0.616044	0.0770843	NL		SB197	337	3	4.41096	0.216369	1.41918	0.22295	NL	13.0333
		SB410	361	4	1.32603	0.173554	0.701016	0.0719448	NL		SB197	339	3	4.41644	0.1974	1.73215	0.170223	NL	13.1
		SB410	363	4	1.33151	0.0980533	0.640566	0.0711401	NL		SB197	341	3	4.42192	0.223014	1.96462	0.213831	NL	13.1667
		SB410	366	4	1.33973	0.175967	0.607203	0.0950241	NL		SB197	344	3	4.43014	0.256228	1.4145	0.254427	NL	13.2667
		SB410	368	4	1.34521	0.131626	0.709207	0.0967478	NL		SB197	346	3	4.43562	0.22106	1.64352	0.231072	NL	13.3333
		SB410	370	4	1.35068	0.196674	0.799451	0.110459	NL		SB197	348	3	4.4411	0.250086	1.60912	0.218229	NL	13.4
		SB410	377	4	1.36986	0.187368	0.796988	0.0627117	NL		SB197	350	3	4.44658	0.226755	1.39013	0.194143	NL	13.4667
		SB410	380	4	1.37808	0.143245	0.779853	0.130467	NL		SB197	352	3	4.45205	0.222826	2.21161	0.225329	NL	13.5333
		SB410	382	4	1.38356	0.270313	0.674001	0.0840262	NL		SB197	354	4	4.45753	0.231279	1.61914	0.195561	NL	13.6
		SB410	384	4	1.38904	0.121332	0.597008	0.061528	NL		SB197	356	4	4.46301	0.240204	1.60679	0.191884	NL	13.6667
		SB410	387	4	1.39726	0.221032	0.906268	0.271555	NL		SB197	358	4	4.46849	0.243946	1.74785	0.234631	NL	13.7333
		SB410	390	4	1.40548	0.166452	0.555014	0.113473	NL		SB197	360	4	4.47397	0.256435	1.30816	0.218837	NL	13.8
		SB410	391	4	1.40822	0.245046	0.725198	0.0957392	NL		SB197	365	4	4.48767	0.276731	1.72689	0.258151	NL	13.9667
		SB410	394	4	1.41644	0.179636	0.615288	0.151516	NL		SB197	367	4	4.49315	0.301867	1.73457	0.312884	NL	14.0333
		SB410	396	4	1.42192	0.197547	0.69566	0.0856978	NL		SB197	369	4	4.49863	0.253683	1.47558	0.341855	NL	14.1
		SB410	398	4	1.4274	0.138536	0.62224	0.0835388	NL		SB197	371	4	4.50411	0.203677	1.57207	0.151626	NL	14.1667
		SB410	401	4	1.43562	0.218456	0.745462	0.113041	NL		SB197	373	4	4.50959	0.261857	1.77256	0.234912	NL	14.2333
		SB410	405	4	1.44658	0.153738	0.639057	0.116849	NL		SB197	375	4	4.51507	0.266147	1.6854	0.258429	NL	14.3
		SB410	406	4	1.44932	0.215174	0.811547	0.135689	NL		SB197	377	4	4.52055	0.269041	1.6871	0.258925	NL	14.3667
		SB410	408	4	1.45479	0.181164	0.615449	0.105923	NL		SB197	379	4	4.52603	0.275333	1.57218	0.252079	NL	14.4333
		SB410	410	4	1.46027	x	2.68899	0.133492	NL		SB197	381	4	4.53151	0.258902	1.77504	0.277311	NL	14.5
		SB410	415	4	1.47397	0.19347	0.828211	0.125737	NL		SB197	385	4	4.54247	0.265245	1.54042	0.301912	NL	14.6333
		SB410	417	4	1.47945	0.176454	0.715935	0.111748	NL		SB197	387	4	4.54795	0.264486	1.87819	0.256971	NL	14.7
		SB410	419	4	1.48493	0.136066	0.663282	0.0633164	NL		SB197	392	4	4.56164	x	1.66391	0.303732	NL	14.8667
		SB410	421	4	1.49041	0.235622	0.668954	0.127942	NL		SB197	394	4	4.56712	0.1946	1.76022	0.268899	NL	14.9333
		SB410	424	4	1.49863	0.193602	0.719479	0.126275	NL		SB197	396	4	4.5726	0.334825	2.18075	0.234678	NL	15
		SB410	429	4	1.51233	0.348854	0.750379	0.120557	NL		SB197	398	4	4.57808	0.341744	2.3134	0.229556	NL	15.0667
		SB410	433	4	1.52329	0.159203	0.493507	0.103757	NL		SB197	400	4	4.58356	0.280361	1.97142	0.245806	NL	15.1333
		SB410	435	4	1.52877	0.263228	0.798184	0.0851695	NL		SB197	402	4	4.58904	0.294441	2.25244	0.20224	NL	15.2
		SB410	436	4	1.53151	0.205392	0.623106	0.123293	NL		SB197	404	4	4.59452	0.360931	2.42205	0.237953	NL	15.2667
		SB410	438	4	1.53699	0.1775	0.634845	0.0890429	NL		SB197	406	4	4.6	0.260404	2.08116	0.230565	NL	15.3333
		SB410	440	4	1.54247	0.182987	0.359936	0.0709179	NL		SB197	408	4	4.60548	0.282875	2.66859	0.2834	NL	15.4
		SB410	443	4	1.55068	0.189851	0.825698	0.201724	NL		SB197	410	4	4.61096	0.475751	2.43112	0.283813	NL	15.4667
		SB410	445	1	1.55616	0.212035	0.762961	0.16808	NL		SB197	411	4	4.6137	x	2.94311	x	NL	15.5
		SB410	447	1	1.56164	0.226576	0.743265	0.102465	NL		SB197	412	4	4.61644	0.307992	2.90962	0.217221	NL	15.5333
		SB410	449	1	1.56712	0.246984	0.759168	0.128694	NL		SB197	413	4	4.61918	x	2.83338	x	NL	15.5667
		SB410	451	1	1.5726	0.155223	0.529933	0.1569	NL		SB197	414	4	4.62192	0.282698	3.11645	0.283892	NL	15.6
		SB410	454	1	1.58082	0.14352	0.383185	0.160985	NL		SB197	415	4	4.62466	0.270782	2.4433	0.212233	NL	15.6333
		SB410	457	1	1.58904	0.17737	0.727623	0.0961949	NL		SB197	417	4	4.63014	0.288014	2.64273	0.285174	NL	15.7
		SB410	461	1	1.6	0.379916	0.921694	0.107398	NL		SB197	419	4	4.63562	0.285915	2.28396	0.19431	NL	15.7667
		SB410	468	1	1.61918	0.277981	0.776639	0.0946937	NL		SB197	420	4	4.63836	x	2.90454	x	NL	15.8
		SB410	469	1	1.62192	0.296833	0.92452	0.200362	NL		SB197	421	4	4.6411	0.365195	2.26981	0.263512	NL	15.8333
		SB410	473	1	1.63288	0.221855	0.95079	0.116569	NL		SB197	422	4	4.64384	x	3.07852	x	NL	15.8667
		SB410	475	1	1.63836	0.222688	0.881776	0.109335	NL		SB197	423	4	4.64658	0.344587	2.84046	0.224625	NL	15.9
		SB410	478	1	1.64658	0.156546	0.581236	0.0555514	NL		SB197	425	4	4.65205	0.500457	3.02105	0.334678	NL	15.9667
		SB410	480	1	1.65205	0.158705	0.562816	0.0595504	NL		SB197	427	4	4.65753	0.412288	2.63566	0.300335	NL	16.0333
		SB410	485	1	1.66575	0.19107	0.972167	0.0809715	NL		SB197	429	4	4.66301	0.299044	2.74071	0.247548	NL	16.1
		SB410	490	1	1.67945	0.202376	0.883706	0.0898735	NL		SB197	431	4	4.66849	0.319436	2.68077	0.282504	NL	16.1667
		SB410	492	1	1.68493	0.22756	0.868064	0.0889975	NL		SB197	433	4	4.67397	0.286263	2.58088	0.22397	NL	16.2333
		SB410	496	1	1.69589	0.256099	0.802197	0.141384	NL		SB197	435	4	4.67945	0.263952	2.5599	0.215352	NL	16.3
		SB410	499	1	1.70411	0.215098	1.12658	0.0799123	NL		SB197	437	4	4.68493	0.325527	2.66498	0.244027	NL	16.3667
		SB410	504	1	1.71781	0.427631	1.7186	0.0954245	NL		SB197	439	4	4.69041	0.29079	2.24892	0.260525	NL	16.4333
		SB410	506	1	1.72329	0.294514	0.927416	0.0616744	NL		SB197	441	4	4.69589	0.488585	2.5901	0.279741	NL	16.5
		SB410	508	1	1.72877	0.200603	1.11691	0.0675289	NL		SB197	443	4	4.70137	0.309032	2.13439	0.332295	NL	16.5667
		SB410	509	1	1.73151	0.180487	0.805812	0.0491028	NL		SB197	445	1	4.70685	0.335164	2.21416	0.261166	NL	16.6333
		SB410	513	1	1.74247	0.210299	0.645208	0.0428757	NL		SB197	447	1	4.71233	x	2.30741	0.179154	NL	16.7
		SB410	516	1	1.75068	0.276736	1.30334	0.108748	NL		SB197	449	1	4.71781	x	2.67352	0.251729	NL	16.7667
		SB410	519	1	1.7589	0.135624	0.537898	0.0814506	NL		SB197	451	1	4.72329	x	2.00572	0.225821	NL	16.8333
		SB410	521	1	1.76438	0.164407	1.09641	0.069907	NL		SB197	453	1	4.72877	x	2.41723	0.401974	NL	16.9
		SB410	524	1	1.7726	0.178165	0.718718	0.0567205	NL		SB197	455	1	4.73425	x	2.26242	0.178826	NL	16.9667
		SB410	527	1	1.78082	0.224753	0.752796	0.109208	NL		SB124	581	2	8.93973	0.402628	6.74916	0.184691	NPLP	0
		SB410	528	1	1.78356	0.223052	0.819947	0.068356	NL		SB124	587	2	8.95616	0.297646	6.43243	0.279577	NPLP	0.2
		SB410	531	1	1.79178	x	0.770309	0.0504614	NL		SB124	588	2	8.9589	x	5.04832	0.309411	NPLP	0.233333
		SB410	533	1	1.79726	x	0.946803	0.071958	NL		SB124	589	2	8.96164	0.34162	5.1243	0.221888	NPLP	0.266667
		SB410	534	1	1.8	0.238485	1.01407	0.104316	NL		SB124	591	2	8.96712	0.260179	7.94007	0.129446	NPLP	0.333333
		SB410	541	2	1.81918	0.191796	0.739952	0.0781076	NL		SB124	593	2	8.9726	0.226356	8.85836	0.114866	NPLP	0.4
		SB410	543	2	1.82466	0.196316	0.341385	0.140497	NL		SB124	600	2	8.99178	0.263832	9.90288	0.116799	NPLP	0.633333
		SB410	548	2	1.83836	0.289886	0.804199	0.100165	NL		SB124	601	2	8.99452	0.326585	7.17422	0.138983	NPLP	0.666667
		SB410	549	2	1.8411	0.25106	0.918485	0.0794621	NL		SB124	604	2	9.00274	0.199636	14.2823	0.09071	NPLP	0.766667
		SB410	550	2	1.84384	0.244221	1.05335	0.0842205	NL		SB124	605	2	9.00548	x	15.3646	0.176755	NPLP	0.8
		SB410	555	2	1.85753	0.156118	0.539449	0.106837	NL		SB124	606	2	9.00822	0.178648	11.7902	0.116161	NPLP	0.833333
		SB410	559	2	1.86849	0.122038	0.779888	0.0639727	NL		SB124	607	2	9.01096	x	9.73579	0.118759	NPLP	0.866667
		SB410	567	2	1.89041	0.245991	1.25249	0.0833044	NL		SB124	608	2	9.0137	0.161017	12.6453	0.150885	NPLP	0.9
		SB410	569	2	1.89589	0.224407	0.764506	0.0886626	NL		SB124	610	2	9.01918	0.209024	11.1455	0.116243	NPLP	0.966667
		SB410	573	2	1.90685	0.194895	0.583832	0.274924	NL		SB124	611	2	9.02192	0.194663	4.30351	0.0937173	NL	1
		SB410	576	2	1.91507	0.216071	0.995236	0.160474	NL		SB124	614	2	9.03014	0.183287	4.42552	0.0684549	NL	1.1
		SB410	578	2	1.92055	0.161364	1.24182	0.0859324	NL		SB124	615	2	9.03288	x	3.74213	0.0642563	NL	1.13333
		SB410	588	2	1.94795	0.234607	0.872823	0.0927822	NL		SB124	616	2	9.03562	0.250435	3.12922	0.0746924	NL	1.16667
		SB410	590	2	1.95342	0.266404	0.944713	0.121188	NL		SB124	619	2	9.04384	0.250326	2.3596	0.151248	NL	1.26667
		SB410	592	2	1.9589	0.285502	0.99131	0.11833	NL		SB124	626	2	9.06301	0.170966	1.6407	0.414664	NL	1.5
		SB410	594	2	1.96438	0.200298	1.0099	0.0663545	NL		SB124	630	3	9.07397	0.20619	2.71159	0.171005	NL	1.63333
		SB410	596	2	1.96986	0.272361	0.929005	0.117914	NL		SB124	633	3	9.08219	0.173101	2.1535	0.0929563	NL	1.73333
		SB410	599	2	1.97808	0.216797	0.875422	0.152957	NL		SB124	635	3	9.08767	0.233628	1.68656	0.20064	NL	1.8
		SB410	601	2	1.98356	0.26686	1.05756	0.0942064	NL		SB124	638	3	9.09589	0.179417	2.22354	0.080231	NL	1.9
		SB410	603	2	1.98904	0.322859	1.02454	0.0942308	NL		SB124	639	3	9.09863	0.161975	2.6311	0.140345	NL	1.93333
		SB410	607	2	2	0.198939	1.40433	0.0720481	NL		SB124	643	3	9.10959	0.148997	2.51963	0.0934854	NL	2.06667
		SB410	608	2	2.00274	0.165975	0.988326	0.0709676	NL		SB124	646	3	9.11781	0.172242	3.39499	0.117854	NL	2.16667
		SB341	24	4	1.43836	0.294673	1.79643	0.096427	NL		SB124	647	3	9.12055	x	x	0.145914	NL	2.2
		SB341	26	4	1.44384	0.301241	2.13533	0.141761	NL		SB124	648	3	9.12329	0.198254	1.71669	0.127585	NL	2.23333
		SB341	27	4	1.44658	0.383536	2.7671	x	NL		SB124	649	3	9.12603	x	4.5762	0.130773	NL	2.26667
		SB341	28	4	1.44932	0.246789	2.70153	0.147238	NL		SB124	650	3	9.12877	0.171931	1.44372	0.0938064	NL	2.3
		SB341	32	4	1.46027	0.339143	3.09942	0.18241	NL		SB124	652	3	9.13425	0.249414	3.19824	0.391275	NL	2.36667
		SB341	33	4	1.46301	x	3.22927	x	NL		SB124	653	3	9.13699	x	x	0.182183	NL	2.4
		SB341	34	4	1.46575	0.266476	2.43477	0.127989	NL		SB124	654	3	9.13973	0.305179	5.11104	x	NL	2.43333
		SB341	40	4	1.48219	0.277268	2.08176	0.147747	NL		SB124	655	3	9.14247	x	x	0.0888478	NL	2.46667
		SB341	41	4	1.48493	x	3.32979	x	NL		SB124	656	3	9.14521	0.162439	4.46756	0.140246	NL	2.5
		SB341	42	4	1.48767	0.364153	3.52603	0.149538	NL		SB124	657	3	9.14795	x	x	0.177655	NL	2.53333
		SB341	45	4	1.49589	0.360765	2.44257	0.0974219	NL		SB124	658	3	9.15068	0.107871	1.5865	0.0967226	NL	2.56667
		SB341	48	4	1.50411	0.342717	3.18107	0.182581	NL		SB124	659	3	9.15342	0.253271	1.66658	0.135185	NL	2.6
		SB341	49	4	1.50685	0.235433	2.14841	0.146822	NL		SB124	661	3	9.1589	0.260625	1.68401	0.180408	NL	2.66667
		SB341	52	4	1.51507	0.259316	3.17139	0.167741	NL		SB124	662	3	9.16164	x	x	0.0963999	NL	2.7
		SB341	63	4	1.54521	0.590264	2.61922	0.305189	NL		SB124	663	3	9.16438	0.169395	3.79299	0.0487275	NL	2.73333
		SB341	67	4	1.55616	0.361248	1.9214	0.204748	NL		SB124	664	3	9.16712	x	2.83415	0.098352	NL	2.76667
		SB341	68	4	1.5589	x	1.96316	x	NL		SB124	665	3	9.16986	0.182675	2.03059	0.102276	NL	2.8
		SB341	69	4	1.56164	0.366187	2.46614	0.141474	NL		SB124	666	3	9.1726	x	2.94115	0.139939	NL	2.83333
		SB341	75	4	1.57808	x	1.48046	0.122229	NL		SB124	667	3	9.17534	0.213774	1.13496	0.108422	NL	2.86667
		SB341	76	4	1.58082	x	2.63279	x	NL		SB124	669	3	9.18082	0.198312	1.05528	0.0924981	NL	2.93333
		SB341	77	4	1.58356	0.254527	2.08753	0.1512	NL		SB124	671	3	9.1863	0.171465	1.53506	0.197508	NL	3
		SB341	82	1	1.59726	0.293754	1.46072	0.13432	NL		SB124	673	3	9.19178	0.118501	1.2086	0.126424	NL	3.06667
		SB341	84	1	1.60274	0.305964	1.63202	0.24333	NL		SB124	674	3	9.19452	x	1.06955	0.102562	NL	3.1
		SB341	87	1	1.61096	0.21774	1.23395	0.101434	NL		SB124	675	3	9.19726	0.20295	1.27471	0.100994	NL	3.13333
		SB341	88	1	1.6137	0.228191	1.76944	0.111719	NL		SB124	676	3	9.2	x	1.71887	0.141168	NL	3.16667
		SB341	90	1	1.61918	0.18695	1.58207	0.307545	NL		SB124	677	3	9.20274	0.222209	1.92543	0.130687	NL	3.2
		SB341	91	1	1.62192	0.197638	1.37356	0.109175	NL		SB124	678	3	9.20548	0.197421	1.727	0.193961	NL	3.23333
		SB341	95	1	1.63288	0.300031	2.43735	0.159901	NL		SB124	680	3	9.21096	x	1.04433	0.177675	NL	3.3
		SB341	98	1	1.6411	0.427996	1.31783	0.207576	NL		SB124	681	3	9.2137	0.226593	1.09628	0.15449	NL	3.33333
		SB341	100	1	1.64658	0.529658	2.66573	0.127614	NL		SB124	683	3	9.21918	0.201139	1.07743	0.111787	NL	3.4
		SB341	102	1	1.65205	0.277739	1.56678	0.216142	NL		SB124	684	3	9.22192	x	1.86854	0.133244	NL	3.43333
		SB341	103	1	1.65479	0.481434	1.90725	0.166972	NL		SB124	685	3	9.22466	0.18478	1.35929	0.0388406	NL	3.46667
		SB341	111	1	1.67671	0.213364	5.41738	0.113141	NL		SB124	686	3	9.2274	x	1.49108	0.0656577	NL	3.5
		SB341	112	1	1.67945	x	1.87493	0.328144	NL		SB124	687	3	9.23014	0.128054	1.25004	0.161742	NL	3.53333
		SB341	113	1	1.68219	0.574473	x	x	NL		SB124	688	3	9.23288	0.212734	1.46385	0.219205	NL	3.56667
		SB341	114	1	1.68493	x	2.95892	0.127062	NL		SB124	690	3	9.23836	0.183676	1.06965	0.172664	NL	3.63333
		SB341	115	1	1.68767	0.199109	x	x	NL		SB124	691	3	9.2411	x	2.50715	0.244443	NL	3.66667
		SB341	116	1	1.69041	x	1.02242	0.15568	NL		SB124	692	3	9.24384	0.171935	2.71031	0.181096	NL	3.7
		SB341	117	1	1.69315	0.56006	x	x	NL		SB124	693	3	9.24658	x	1.76919	0.216764	NL	3.73333
		SB341	118	1	1.69589	x	3.69212	x	NL		SB124	694	3	9.24932	0.334192	1.46219	0.206595	NL	3.76667
		SB341	119	1	1.69863	0.369515	3.64395	0.0939979	NL		SB124	695	3	9.25205	x	3.9525	0.12654	NL	3.8
		SB341	122	1	1.70685	0.829893	2.72975	0.18651	NL		SB124	696	3	9.25479	0.271987	3.42274	0.134848	NL	3.83333
		SB341	123	1	1.70959	0.381796	1.88644	0.144113	NL		SB124	697	3	9.25753	0.22716	1.82574	0.124991	NL	3.86667
		SB341	126	1	1.71781	0.643146	3.44065	0.121724	NL		SB124	699	3	9.26301	0.304714	1.54904	0.19114	NL	3.93333
		SB341	130	1	1.72877	0.850149	2.94948	0.196526	NL		SB124	700	3	9.26575	x	1.31632	0.204737	NL	3.96667
		SB341	131	1	1.73151	0.54255	1.8438	0.193946	NL		SB124	701	3	9.26849	0.15696	0.901756	0.172046	NL	4
		SB341	133	1	1.73699	0.782141	2.9259	0.177048	NL		SB124	702	3	9.27123	x	1.55288	0.122372	NL	4.03333
		SB341	137	1	1.74795	0.421747	2.49883	0.130384	NL		SB124	703	3	9.27397	0.191772	2.44691	x	NL	4.06667
		SB341	138	1	1.75068	x	2.53288	x	NL		SB124	704	3	9.27671	x	1.64137	0.160154	NL	4.1
		SB341	139	1	1.75342	0.593767	2.58684	0.124701	NL		SB124	705	3	9.27945	0.169345	1.59459	0.175947	NL	4.13333
		SB341	144	1	1.76712	0.137711	1.76391	0.153924	NL		SB124	706	3	9.28219	x	1.12247	0.0562673	NL	4.16667
		SB341	145	1	1.76986	x	2.41013	x	NL		SB124	707	3	9.28493	0.266931	1.7732	0.149345	NL	4.2
		SB341	146	1	1.7726	0.366591	2.55276	0.220372	NL		SB124	708	3	9.28767	x	1.14011	0.146044	NL	4.23333
		SB341	150	1	1.78356	0.5115	2.85574	0.123469	NL		SB124	709	3	9.29041	0.122163	0.710526	0.132825	NL	4.26667
		SB341	157	1	1.80274	0.616426	2.36781	0.11306	NL		SB124	710	3	9.29315	x	1.06519	0.111526	NL	4.3
		SB341	158	1	1.80548	0.395026	2.34554	0.0923982	NL		SB124	711	3	9.29589	0.176539	0.876191	0.116625	NL	4.33333
		SB341	160	1	1.81096	0.314819	1.78887	0.12832	NL		SB124	712	3	9.29863	x	1.45304	0.176595	NL	4.36667
		SB341	164	1	1.82192	0.410305	3.50918	0.152083	NL		SB124	713	3	9.30137	0.23235	1.12167	0.172807	NL	4.4
		SB341	166	1	1.8274	0.269068	1.99897	0.14743	NL		SB124	714	3	9.30411	x	0.978922	0.119298	NL	4.43333
		SB341	168	1	1.83288	0.643016	3.49825	0.0866292	NL		SB124	715	3	9.30685	0.122982	1.40892	0.126326	NL	4.46667
		SB341	171	2	1.8411	0.382139	4.11255	0.109425	NL		SB124	716	3	9.30959	x	1.87971	0.168377	NL	4.5
		SB341	179	2	1.86301	0.538295	2.95111	0.135776	NL		SB124	717	3	9.31233	0.173713	1.72135	0.169691	NL	4.53333
		SB341	185	2	1.87945	0.51613	7.01388	0.306431	NL		SB124	718	3	9.31507	x	1.87811	0.188321	NL	4.56667
		SB341	187	2	1.88493	0.143014	3.45799	0.298218	NL		SB124	720	4	9.32055	x	1.13825	0.167909	NL	4.63333
		SB341	189	2	1.89041	0.246106	4.49491	0.178836	NL		SB124	722	4	9.32603	x	2.0449	0.241898	NL	4.7
		SB341	190	2	1.89315	0.207073	3.88951	0.286488	NL		SB124	723	4	9.32877	x	2.90552	0.172675	NL	4.73333
		SB341	193	2	1.90137	0.537605	4.76308	0.220981	NL		SB233	390	4	7.4	0.17176	1.99542	0.230353	NL	0
		SB341	195	2	1.90685	0.197975	2.56851	0.123265	NL		SB233	391	4	7.40274	x	3.76206	x	NL	0.0333333
		SB341	197	2	1.91233	0.1987	3.20139	0.195089	NL		SB233	392	4	7.40548	0.181476	1.66158	0.124523	NL	0.0666667
		SB341	198	2	1.91507	0.264998	2.56696	0.157415	NL		SB233	393	4	7.40822	0.296176	2.577	0.306009	NL	0.1
		SB341	201	2	1.92329	0.212827	2.24419	0.169903	NL		SB233	395	4	7.4137	0.155511	2.51829	0.131611	NL	0.166667
		SB341	202	2	1.92603	0.250102	2.33591	0.157165	NL		SB233	396	4	7.41644	0.226091	2.12456	0.182417	NL	0.2
		SB341	204	2	1.93151	0.284786	3.08041	0.387041	NL		SB233	398	4	7.42192	0.309841	3.11095	0.188118	NL	0.266667
		SB341	206	2	1.93699	0.194856	2.54598	0.256206	NL		SB233	399	4	7.42466	x	1.82935	x	NL	0.3
		SB341	207	2	1.93973	0.187962	2.38248	0.148107	NL		SB233	400	4	7.4274	0.305807	2.56112	0.126638	NL	0.333333
		SB341	210	2	1.94795	0.285041	3.99681	0.276567	NL		SB233	402	4	7.43288	0.117185	1.81503	0.166449	NL	0.4
		SB341	214	2	1.9589	0.211661	3.36607	0.149234	NL		SB233	404	4	7.43836	0.315208	3.15612	0.117757	NL	0.466667
		SB341	221	2	1.97808	0.247198	3.48542	0.459307	NL		SB233	405	4	7.4411	x	2.21754	x	NL	0.5
		SB341	223	2	1.98356	0.139291	2.67725	0.173305	NL		SB233	406	4	7.44384	0.235163	2.08379	0.0757989	NL	0.533333
		SB244	45	4	1.53973	0.153159	2.60962	0.155876	NL		SB233	407	4	7.44658	0.281213	2.79087	0.116902	NL	0.566667
		SB244	46	4	1.54247	0.164654	2.69785	0.216974	NL		SB233	409	4	7.45205	0.15791	1.76244	0.0711452	NL	0.633333
		SB244	48	4	1.54795	0.241121	2.97653	0.161067	NL		SB233	410	4	7.45479	x	1.8482	x	NL	0.666667
		SB244	49	4	1.55068	x	x	0.267992	NL		SB233	411	4	7.45753	0.392166	2.19156	0.116834	NL	0.7
		SB244	50	4	1.55342	0.186691	2.85975	0.158387	NL		SB233	412	4	7.46027	x	2.40991	x	NL	0.733333
		SB244	52	4	1.5589	0.171735	2.86611	0.152972	NL		SB233	413	4	7.46301	0.198325	2.33683	0.168457	NL	0.766667
		SB244	53	4	1.56164	0.269904	4.76354	0.420546	NL		SB233	416	4	7.47123	0.226951	2.46283	0.138901	NL	0.866667
		SB244	56	4	1.56986	0.174588	1.74709	0.213336	NL		SB233	417	4	7.47397	0.335878	2.31901	0.123487	NL	0.9
		SB244	57	4	1.5726	0.216012	4.06168	0.292009	NL		SB233	419	4	7.47945	0.256824	2.18805	0.100495	NL	0.966667
		SB244	59	4	1.57808	0.369748	2.71751	0.123944	NL		SB233	420	4	7.48219	x	2.31078	x	NL	1
		SB244	60	4	1.58082	0.133187	3.60253	0.132587	NL		SB233	421	4	7.48493	0.295463	1.78815	0.189998	NL	1.03333
		SB244	62	4	1.5863	0.193946	3.43445	0.188539	NL		SB233	423	4	7.49041	0.247394	1.88427	0.149411	NL	1.1
		SB244	63	4	1.58904	0.11783	2.40247	0.143049	NL		SB233	424	4	7.49315	x	1.71214	x	NL	1.13333
		SB244	66	4	1.59726	0.215184	3.47432	0.19379	NL		SB233	425	4	7.49589	0.392675	2.76075	0.134375	NL	1.16667
		SB244	67	4	1.6	0.201772	2.47433	0.190459	NL		SB233	426	4	7.49863	x	2.30624	x	NL	1.2
		SB244	70	4	1.60822	0.208638	4.00146	0.190904	NL		SB233	427	4	7.50137	0.245195	2.92917	0.158796	NL	1.23333
		SB244	71	4	1.61096	0.218506	4.12032	0.492813	NL		SB233	430	4	7.50959	0.268383	2.88558	0.128637	NL	1.33333
		SB244	73	4	1.61644	0.220031	4.2716	0.306714	NL		SB233	431	4	7.51233	x	2.5276	x	NL	1.36667
		SB244	74	4	1.61918	0.255771	4.39064	0.139516	NL		SB233	432	4	7.51507	0.27556	2.93054	x	NL	1.4
		SB244	76	4	1.62466	0.112377	1.71436	0.0887986	NL		SB233	433	4	7.51781	x	2.6343	x	NL	1.43333
		SB244	78	4	1.63014	0.152224	2.41657	0.547228	NL		SB233	434	4	7.52055	0.255104	2.76024	0.123196	NL	1.46667
		SB244	80	1	1.63562	0.152634	2.53798	0.197887	NL		SB233	438	4	7.53151	0.271766	2.68224	0.10817	NL	1.6
		SB244	81	1	1.63836	x	x	0.335822	NL		SB233	439	4	7.53425	x	1.93024	x	NL	1.63333
		SB244	82	1	1.6411	0.245417	4.16691	0.178757	NL		SB233	440	4	7.53699	0.307646	2.76632	0.144631	NL	1.66667
		SB244	83	1	1.64384	0.146365	x	0.145294	NL		SB233	441	4	7.53973	x	2.32478	x	NL	1.7
		SB244	84	1	1.64658	0.237549	4.21686	0.153186	NL		SB233	442	4	7.54247	x	1.86281	x	NL	1.73333
		SB244	87	1	1.65479	0.0861374	2.59948	0.124604	NL		SB233	443	4	7.54521	x	2.77027	x	NL	1.76667
		SB244	88	1	1.6575	x	x	0.151277	NL		SB233	445	1	7.55068	x	1.78478	x	NL	1.83333
		SB244	89	1	1.66027	0.351074	4.27374	0.166299	NL		SB109	507	1	13.5644	0.236023	1.65936	0.133608	NL	0
		SB244	90	1	1.66301	0.189179	2.18483	0.142328	NL		SB109	509	1	13.5699	0.186447	1.39175	0.138599	NL	0.0666667
		SB244	95	1	1.67671	0.248831	2.6971	0.257689	NL		SB109	513	1	13.5808	0.141931	0.230327	0.0519822	NL	0.2
		SB244	96	1	1.6795	0.264574	x	0.17143	NL		SB109	519	1	13.5973	0.301358	0.682478	0.0909798	NL	0.4
		SB244	97	1	1.68219	0.326086	3.76075	0.163798	NL		SB109	526	1	13.6164	0.287801	2.40586	0.0884454	NL	0.633333
		SB244	99	1	1.68767	0.228441	2.62474	0.150061	NL		SB109	540	2	13.6548	0.226787	2.2433	0.149439	NL	1.1
		SB244	100	1	1.69041	0.192786	2.72831	0.10182	NL		SB109	547	2	13.674	0.183966	4.28458	0.132181	NL	1.33333
		SB244	103	1	1.69863	0.254489	2.99837	0.149522	NL		SB109	553	2	13.6904	0.185455	1.69573	0.0699815	NL	1.53333
		SB244	104	1	1.70137	0.188418	2.02454	0.310918	NL		SB109	556	2	13.6986	0.253676	3.90359	0.172097	NL	1.63333
		SB244	107	1	1.70959	0.294976	3.40102	0.177348	NL		SB109	569	2	13.7342	0.223171	3.88463	0.101436	NL	2.06667
		SB244	108	1	1.71233	0.443199	x	0.190563	NL		SB109	573	2	13.7452	0.294795	6.28646	0.138302	NL	2.2
		SB244	109	1	1.71507	0.307126	3.86053	0.411848	NL		SB109	575	2	13.7507	0.140489	2.7206	0.123759	NL	2.26667
		SB244	112	1	1.72329	0.128639	2.87568	0.153053	NL		SB109	576	2	13.7534	0.252745	5.67834	0.259317	NL	2.3
		SB244	114	1	1.72877	0.191061	0.376843	0.487554	NL		SB224	46	4	11.1041	0.40931	6.22893	0.159739	NL	22.1
		SB244	117	1	1.73699	0.209305	4.31716	0.198644	NL		SB224	47	4	11.1068	0.524977	6.63373	0.164722	NL	22.1333
		SB244	118	1	1.73973	0.282886	2.82444	0.137347	NL		SB224	50	4	11.1151	0.454548	5.93844	0.14817	NL	22.2333
		SB244	120	1	1.74521	0.188163	1.8922	0.162916	NL		SB224	51	4	11.1178	0.557333	5.43078	x	NL	22.2667
		SB244	121	1	1.74795	0.332172	x	0.399076	NL		SB224	52	4	11.1205	0.618891	6.00425	0.148022	NL	22.3
		SB244	122	1	1.75068	x	4.1212	0.69063	NL		SB224	53	4	11.1233	0.437099	5.74948	0.114464	NL	22.3333
		SB244	123	1	1.75342	0.200347	2.34934	0.22272	NL		SB224	56	4	11.1315	0.351288	6.99391	0.216544	NL	22.4333
		SB244	125	1	1.7589	0.195715	2.81308	0.165831	NL		SB224	57	4	11.1342	0.523502	8.26705	0.20355	NL	22.4667
		SB244	126	1	1.76164	0.161703	2.35204	0.0981978	NL		SB224	60	4	11.1425	0.668899	7.36774	0.163035	NL	22.5667
		SB244	128	1	1.76712	0.306239	3.97812	0.197979	NL		SB224	64	4	11.1534	0.64985	4.17046	0.186614	NL	22.7
		SB244	129	1	1.7699	0.147114	x	0.10332	NL		SB224	65	4	11.1562	0.570724	6.95967	x	NL	22.7333
		SB244	130	1	1.7726	0.154972	1.83487	0.162384	NL		SB224	66	4	11.1589	0.53442	6.38913	0.184991	NL	22.7667
		SB244	132	1	1.77808	0.0968861	1.36329	0.0560367	NL		SB224	67	4	11.1616	0.565246	6.44615	0.186766	NL	22.8
		SB244	134	1	1.78356	0.103908	1.15086	0.103974	NL		SB224	70	4	11.1699	0.726937	8.13449	0.157002	NL	22.9
		SB244	136	1	1.78904	0.212671	2.66727	0.128176	NL		SB224	73	4	11.1781	0.54827	6.37927	0.156478	NL	23
		SB244	137	1	1.7918	x	3.2668	x	NL		SB224	74	4	11.1808	0.349368	7.67795	x	NL	23.0333
		SB244	138	1	1.79452	0.287973	3.35237	0.172543	NL		SB224	75	4	11.1836	0.452453	6.14387	0.17809	NL	23.0667
		SB244	140	1	1.8	0.16865	2.1445	0.0865972	NL		SB224	80	1	11.1973	0.442572	6.351	0.16314	NL	23.2333
		SB244	141	1	1.8027	x	x	0.143265	NL		SB224	89	1	11.2219	x	6.32678	0.150259	NL	23.5333
		SB244	142	1	1.80548	0.187511	1.93307	0.166217	NL		SB224	92	1	11.2301	0.479448	7.40621	0.153613	NL	23.6333
		SB244	143	1	1.80822	0.349805	3.08333	0.256217	NL		SB224	92	1	11.2301	0.70842	7.23772	x	NL	23.6333
		SB244	150	1	1.8274	0.155668	1.9721	0.136811	NL		SB224	94	1	11.2356	0.579041	5.87462	0.146866	NL	23.7
		SB244	151	1	1.83014	0.211996	2.64835	0.162169	NL		SB224	95	1	11.2384	0.46438	5.1334	0.175148	NL	23.7333
		SB244	154	1	1.83836	0.234651	1.83001	0.114987	NL		SB224	98	1	11.2466	0.605765	5.50921	0.189113	NL	23.8333
		SB244	155	1	1.8411	0.265786	2.0207	0.11799	NL		SB224	100	1	11.2521	0.588363	6.02685	0.163737	NL	23.9
		SB244	157	1	1.84658	0.298192	2.3025	0.104466	NL		SB224	101	1	11.2548	0.635875	5.46966	x	NL	23.9333
		SB244	162	1	1.86027	0.185596	2.1969	0.232725	NL		SB224	102	1	11.2575	0.887956	5.38716	0.278532	NL	23.9667
		SB244	163	1	1.86301	0.178137	3.49724	0.182759	NL		SB224	103	1	11.2603	0.464081	4.64854	0.34358	NL	24
		SB244	165	1	1.86849	0.188455	2.79197	0.0933945	NL		SB224	105	1	11.2658	0.474194	7.78738	x	NL	24.0667
		SB244	169	1	1.87945	0.168024	1.88463	0.139234	NL		SB224	106	1	11.2685	0.582861	4.5116	0.176366	NL	24.1
		SB244	170	1	1.8822	0.341149	x	x	NL		SB224	107	1	11.2712	0.526026	6.23657	0.23598	NL	24.1333
		SB244	171	1	1.88493	0.366393	2.1166	0.102068	NL		SB224	108	1	11.274	0.478535	5.68461	x	NL	24.1667
		SB244	176	2	1.89863	0.321215	2.38331	0.109375	NL		SB224	109	1	11.2767	0.591151	7.13142	0.201099	NL	24.2
		SB244	178	2	1.90411	0.208435	2.63177	0.167372	NL		SB224	112	1	11.2849	0.603362	4.31556	0.242875	NL	24.3
		SB244	179	2	1.90685	0.205332	3.48442	0.116225	NL		SB224	113	1	11.2877	0.554381	5.25009	0.192847	NL	24.3333
		SB244	181	2	1.91233	0.186889	1.95873	0.0788768	NL		SB224	116	1	11.2959	0.347256	5.21758	0.152881	NL	24.4333
		SB244	183	2	1.91781	0.221026	3.01659	0.116362	NL		SB224	117	1	11.2986	0.484973	4.81981	0.152213	NL	24.4667
		SB244	185	2	1.92329	0.206636	1.66024	0.0969519	NL		SB224	120	1	11.3068	0.4009	3.4435	0.110701	NL	24.5667
		SB244	187	2	1.92877	0.258332	2.14501	0.169202	NL		SB224	122	1	11.3123	0.435503	3.10368	0.197682	NL	24.6333
		SB244	190	2	1.93699	0.312204	2.31696	0.09854	NL		SB224	124	1	11.3178	0.57693	3.82358	0.203036	NL	24.7
		SB244	192	2	1.94247	0.309365	1.21235	0.0403808	NL		SB224	126	1	11.3233	0.486812	4.69819	0.164152	NL	24.7667
		SB244	194	2	1.94795	0.382908	1.72367	0.141173	NL		SB224	128	1	11.3288	0.522058	4.65512	0.173476	NL	24.8333
		SB172	45	4	4.06027	0.515616	1.39028	0.0976067	NL		SB224	130	1	11.3342	0.467692	4.75095	0.219708	NL	24.9
		SB172	47	4	4.06575	0.438527	1.08158	0.0898409	NL		SB224	132	1	11.3397	0.486193	3.83755	x	NL	24.9667
		SB172	48	4	4.06849	0.444379	1.42201	0.0800645	NL		SB224	134	1	11.3452	0.469256	5.50171	0.190804	NL	25.0333
		SB172	52	4	4.07945	0.240528	3.32373	0.111067	NL		SB224	136	1	11.3507	0.559157	4.39686	0.35351	NL	25.1
		SB172	53	4	4.08219	0.207326	2.46419	0.224971	NL		SB224	138	1	11.3562	0.733459	5.34112	0.140986	NL	25.1667
		SB172	54	4	4.08493	0.349658	2.68843	0.192233	NL		SB224	143	1	11.3699	0.553452	4.73775	0.176137	NL	25.3333
		SB172	55	4	4.08767	0.211052	2.77789	0.171653	NL		SB224	144	1	11.3726	0.467331	4.96838	x	NL	25.3667
		SB172	56	4	4.09041	0.176685	2.62943	0.139648	NL		SB224	145	1	11.3753	0.504964	2.92193	0.168993	NL	25.4
		SB172	59	4	4.09863	0.269845	3.34403	0.157537	NL		SB224	147	1	11.3808	0.458751	4.16441	0.15552	NL	25.4667
		SB172	60	4	4.10137	0.21195	2.41631	0.169172	NL		SB224	150	1	11.389	0.664012	3.90701	0.119089	NL	25.5667
		SB172	61	4	4.10411	0.240069	2.37452	0.31184	NL		SB224	151	1	11.3918	0.453473	3.12755	0.189841	NL	25.6
		SB172	62	4	4.10685	0.209837	1.61747	0.183916	NL		SB224	154	1	11.4	0.486674	4.46842	0.183986	NL	25.7
		SB172	65	4	4.11507	0.616101	2.45582	0.205856	NL		SB224	157	1	11.4082	0.349955	2.51353	0.160371	NL	25.8
		SB172	67	4	4.12055	0.555594	2.63376	0.206168	NL		SB224	159	1	11.4137	0.450457	3.89338	0.153754	NL	25.8667
		SB172	68	4	4.12329	0.241339	2.29228	0.117524	NL		SB224	160	1	11.4164	0.43363	4.3207	0.161341	NL	25.9
		SB172	69	4	4.12603	0.189341	1.72271	0.134403	NL		SB224	162	1	11.4219	0.504638	3.29276	0.175001	NL	25.9667
		SB172	72	4	4.13425	0.282831	3.58446	0.158405	NL		SB224	165	1	11.4301	0.57186	3.64455	0.117012	NL	26.0667
		SB172	73	4	4.13699	0.257254	2.90842	0.168526	NL		SB224	168	1	11.4384	0.335039	3.08381	0.128663	NL	26.1667
		SB172	74	4	4.13973	0.278554	3.22659	0.187925	NL		SB224	169	1	11.4411	0.358929	4.36415	0.0788039	NL	26.2
		SB172	75	4	4.14247	0.310162	2.84771	0.241305	NL		SB224	171	2	11.4466	0.562535	4.01767	0.146774	NL	26.2667
		SB172	76	4	4.14521	0.36527	2.85637	0.148979	NL		SB224	173	2	11.4521	0.410091	6.02531	0.143595	NL	26.3333
		SB172	79	1	4.15342	0.370173	2.23556	0.156317	NL		SB224	178	2	11.4658	0.47647	5.3609	0.0863	NL	26.5
		SB172	80	1	4.15616	0.318807	1.15866	0.137464	NL		SB224	179	2	11.4685	0.376478	3.39723	0.157348	NL	26.5333
		SB172	81	1	4.1589	0.42808	2.78371	0.109365	NL		SB224	186	2	11.4877	0.518758	4.18651	0.144723	NL	26.7667
		SB172	86	1	4.1726	0.306237	2.85188	0.0486179	NL		SB224	187	2	11.4904	0.565538	3.79128	0.146404	NL	26.8
		SB172	88	1	4.17808	0.236497	2.49457	0.10325	NL		SB224	190	2	11.4986	0.384182	4.6126	0.120065	NL	26.9
		SB172	89	1	4.18082	0.33999	3.37811	0.11463	NL		SB224	191	2	11.5014	0.373502	3.51392	0.141315	NL	26.9333
		SB172	93	1	4.19178	0.367363	1.1079	0.096405	NL		SB224	193	2	11.5068	0.554122	4.72988	0.153591	NL	27
		SB172	94	1	4.19452	0.405732	2.61247	0.144995	NL		SB224	197	2	11.5178	0.420514	5.23103	0.145792	NL	27.1333
		SB172	95	1	4.19726	0.396288	2.8488	0.156725	NL		SB224	200	2	11.526	0.409983	3.94761	0.166383	NL	27.2333
		SB172	100	1	4.21096	0.265556	1.40421	0.0794931	NL		SB224	202	2	11.5315	0.510393	5.6145	0.123705	NL	27.3
		SB172	101	1	4.2137	0.188064	0.903616	0.0873457	NL		SB224	204	2	11.537	0.395667	7.22432	0.132463	NL	27.3667
		SB172	102	1	4.21644	0.257294	1.2265	0.119393	NL		SB224	205	2	11.5397	0.470531	x	x	NL	27.4
		SB172	103	1	4.21918	0.377639	2.46709	0.403113	NL		SB224	206	2	11.5425	0.472348	3.38791	0.125445	NL	27.4333
		SB172	107	1	4.23014	0.293052	2.17278	0.0896909	NL		SB224	211	2	11.5562	0.639644	7.97812	0.131797	NL	27.6
		SB172	108	1	4.23288	0.26403	2.61619	0.102434	NL		SB224	213	2	11.5616	0.63066	7.58945	0.105247	NL	27.6667
		SB172	109	1	4.23562	0.315898	2.1757	0.0870346	NL		SB224	214	2	11.5644	0.651654	4.50075	x	NL	27.7
		SB172	110	1	4.23836	0.485956	1.03918	0.118558	NL		SB224	215	2	11.5671	0.670645	4.21114	0.171704	NL	27.7333
		SB172	111	1	4.2411	0.367512	2.45386	0.103451	NL		SB224	218	2	11.5753	0.449102	4.79148	0.1748	NL	27.8333
		SB172	114	1	4.24932	0.258205	2.2847	0.219808	NL		SB224	221	2	11.5836	0.542613	4.29671	0.183331	NL	27.9333
		SB172	115	1	4.25205	0.317907	2.81549	0.13822	NL		SB224	232	2	11.6137	0.670789	4.2219	0.119564	NL	28.3
		SB172	116	1	4.25479	0.455967	2.8659	0.0935188	NL		SB224	234	2	11.6192	0.707491	4.79866	0.129797	NL	28.3667
		SB172	117	1	4.25753	0.267173	2.58725	0.118417	NL		SB224	241	2	11.6384	0.645302	3.65182	0.167846	NL	28.6
		SB172	121	1	4.26849	0.320115	2.78608	0.106365	NL		SB224	242	2	11.6411	0.534792	3.32013	0.191221	NL	28.6333
		SB172	122	1	4.27123	0.283255	1.9191	0.181568	NL		SB224	244	2	11.6466	0.531437	3.97028	0.135924	NL	28.7
		SB172	123	1	4.27397	0.51121	2.39245	0.0991493	NL		SB224	249	2	11.6603	0.590365	3.61954	0.160252	NL	28.8667
		SB172	124	1	4.27671	0.354416	1.30798	0.0403656	NL		SB224	252	2	11.6685	0.646033	4.66745	0.141134	NL	28.9667
		SB172	128	1	4.28767	0.435217	2.90979	0.175049	NL		SB224	253	2	11.6712	0.494696	4.24025	0.132105	NL	29
		SB172	129	1	4.29041	0.19006	1.84884	0.0921502	NL		SB224	255	2	11.6767	0.435814	5.38693	0.158077	NL	29.0667
		SB172	130	1	4.29315	0.315033	5.79099	0.0817118	NL		SB224	261	2	11.6932	0.572938	3.34156	0.139139	NL	29.2667
		SB172	131	1	4.29589	0.318341	3.64281	0.216607	NL		SB224	262	2	11.6959	0.581422	3.77398	0.140964	NL	29.3
		SB172	132	1	4.29863	0.20919	2.66064	0.0635677	NL		SB224	267	3	11.7096	0.731309	3.83151	0.173997	NL	29.4667
		SB172	136	1	4.30959	0.351727	1.65765	0.0321106	NL		SB224	289	3	11.7699	0.469287	4.80631	0.192857	NL	30.2
		SB172	137	1	4.31233	0.402394	1.45263	0.0447797	NL		SB224	293	3	11.7808	0.433664	3.55888	0.173138	NL	30.3333
		SB172	139	1	4.31781	0.678706	2.68834	0.117365	NL		SB200	35	4	9	0.287362	2.04433	x	NL	44.1667
		SB172	142	1	4.32603	0.379283	2.55295	0.0822192	NL		SB200	38	4	9.00822	0.241671	2.14056	x	NL	44.2667
		SB172	143	1	4.32877	0.318086	2.16461	0.115253	NL		SB200	40	4	9.0137	0.233918	2.2823	x	NL	44.3333
		SB172	145	1	4.33425	0.20951	3.14574	0.111665	NL		SB200	42	4	9.01918	0.256832	2.31825	x	NL	44.4
		SB172	146	1	4.33699	0.280627	6.53018	0.159981	NL		SB200	44	4	9.02466	0.263857	x	x	NL	44.4667
		SB172	149	1	4.34521	0.518239	4.59191	0.217392	NL		SB200	47	4	9.03288	0.188774	2.38712	x	NL	44.5667
		SB172	150	1	4.34795	0.303388	2.48901	0.0837555	NL		SB200	49	4	9.03836	0.229643	2.20599	x	NL	44.6333
		SB172	151	1	4.35068	0.26895	2.16547	0.121417	NL		SB200	53	4	9.04932	0.281029	3.22414	x	NL	44.7667
		SB172	152	1	4.35342	0.29333	2.38927	0.18895	NL		SB200	55	4	9.05479	0.352021	2.77594	x	NL	44.8333
		SB172	153	1	4.35616	0.418272	x	x	NL		SB200	56	4	9.05753	0.262445	3.29658	x	NL	44.8667
		SB172	156	1	4.36438	0.207099	1.54764	0.0315538	NL		SB200	58	4	9.06301	0.09974	1.64197	x	NL	44.9333
		SB172	157	1	4.36712	0.645835	1.46721	0.0668371	NL		SB200	60	4	9.06849	0.226249	2.11548	x	NL	45
		SB172	158	1	4.36986	0.461511	2.13081	0.0613337	NL		SB200	63	4	9.07671	0.419705	3.11203	x	NL	45.1
		SB172	160	1	4.37534	0.233429	5.12432	0.0806811	NPLP		SB200	65	4	9.08219	0.229826	2.06108	x	NL	45.1667
		SB172	166	1	4.39178	0.398374	4.2647	0.11196	NPLP		SB200	67	4	9.08767	0.241322	2.48301	x	NL	45.2333
		SB172	167	1	4.39452	0.292154	5.98146	0.111421	NPLP		SB200	69	4	9.09315	x	2.37314	x	NL	45.3
		SB172	170	1	4.40274	0.359578	5.63264	0.116098	NPLP		SB200	70	4	9.09589	0.296819	2.23616	x	NL	45.3333
		SB172	171	2	4.40548	0.391676	2.85738	0.152717	NPLP		SB200	72	4	9.10137	0.205879	1.57029	x	NL	45.4
		SB172	172	2	4.40822	0.238768	6.38429	0.0332331	NPLP		SB200	76	4	9.11233	0.243978	2.11594	x	NL	45.5333
		SB172	177	2	4.42192	0.367495	6.24026	0.100508	NPLP		SB200	79	4	9.12055	0.253646	2.04877	x	NL	45.6333
		SB172	178	2	4.42466	0.28184	2.23671	0.114357	NPLP		SB200	81	1	9.12603	0.36939	2.49513	x	NL	45.7
		SB172	179	2	4.4274	0.342218	9.36703	0.111479	NPLP		SB200	84	1	9.13425	0.182516	2.10219	x	NL	45.8
		SB172	180	2	4.43014	0.19082	4.35793	0.0796048	NPLP		SB200	86	1	9.13973	0.174739	1.6095	x	NL	45.8667
		SB172	184	2	4.4411	0.250976	6.71936	0.144293	NPLP		SB200	88	1	9.14521	0.249058	2.25611	x	NL	45.9333
		SB172	185	2	4.44384	0.28999	5.31822	0.15569	NPLP		SB200	91	1	9.15342	0.232959	2.5316	x	NL	46.0333
		SB172	187	2	4.44932	0.378807	x	0.198174	NPLP		SB200	94	1	9.16164	0.149415	1.45993	x	NL	46.1333
		SB172	188	2	4.45205	0.210371	5.96634	0.136265	NPLP		SB200	97	1	9.16986	0.269079	2.1349	x	NL	46.2333
		SB172	191	2	4.46027	0.300965	8.54332	0.104235	NPLP		SB200	98	1	9.1726	0.265962	2.26687	x	NL	46.2667
		SB172	192	2	4.46301	0.274083	7.71512	0.0833106	NPLP		SB200	100	1	9.17808	0.144808	2.24317	x	NL	46.3333
		SB172	193	2	4.46575	0.257066	8.16648	0.134844	NPLP		SB200	102	1	9.18356	0.214566	2.00622	x	NL	46.4
		SB172	194	2	4.46849	0.33193	7.94323	0.1541	NPLP		SB200	105	1	9.19178	0.319989	2.45643	x	NL	46.5
		SB172	195	2	4.47123	0.334388	5.7066	0.120802	NPLP		SB200	107	1	9.19726	0.167882	2.03574	x	NL	46.5667
		SB172	198	2	4.47945	0.531481	6.71163	0.142941	NPLP		SB200	111	1	9.20822	0.251648	2.34527	x	NL	46.7
		SB172	199	2	4.48219	0.283172	4.21518	0.101746	NPLP		SB200	115	1	9.21918	0.173653	1.99741	x	NL	46.8333
		SB172	200	2	4.48493	0.35749	4.52504	0.125834	NPLP		SB200	116	1	9.22192	0.239225	1.91702	x	NL	46.8667
		SB172	201	2	4.48767	0.365771	3.37276	0.0903699	NPLP		SB200	119	1	9.23014	0.180336	2.09655	x	NL	46.9667
		SB172	205	2	4.49863	0.47188	3.97748	0.123548	NPLP		SB200	121	1	9.23562	0.209757	2.08526	x	NL	47.0333
		SB172	206	2	4.50137	0.391874	3.99064	0.150006	NPLP		SB200	123	1	9.2411	0.209027	2.1576	x	NL	47.1
		SB172	208	2	4.50685	0.310306	2.78969	0.0853086	NPLP		SB200	125	1	9.24658	0.24947	2.22669	x	NL	47.1667
		SB172	209	2	4.50959	0.285556	3.34734	0.109224	NPLP		SB200	130	1	9.26027	0.344902	2.52451	x	NL	47.3333
		SB172	212	2	4.51781	0.383419	3.4346	0.11331	NPLP		SB200	133	1	9.26849	0.298489	2.4188	x	NL	47.4333
		SB172	214	2	4.52329	0.269459	0.979628	0.0920331	NL		SB200	135	1	9.27397	0.287861	1.84266	x	NL	47.5
		SB172	215	2	4.52603	0.309786	1.53946	0.145524	NL		SB200	138	1	9.28219	0.335297	2.60177	x	NL	47.6
		SB172	216	2	4.52877	0.330358	1.00556	0.140838	NL		SB200	140	1	9.28767	0.273111	2.06291	x	NL	47.6667
		SB172	219	2	4.53699	0.302744	1.40741	0.136328	NL		SB200	142	1	9.29315	0.257636	2.31184	x	NL	47.7333
		SB172	220	2	4.53973	0.292918	1.93553	0.140916	NL		SB200	145	1	9.30137	0.232312	1.87502	x	NL	47.8333
		SB172	221	2	4.54247	0.299617	1.71464	0.103394	NL		SB200	151	1	9.31781	0.371992	2.97606	x	NL	48.0333
		SB172	223	2	4.54795	0.415211	2.51953	0.110644	NL		SB200	154	1	9.32603	0.258742	2.55744	x	NL	48.1333
		SB172	228	2	4.56164	0.306027	1.54283	0.0342215	NL		SB200	159	1	9.33973	0.204387	2.39024	x	NL	48.3
		SB172	229	2	4.56438	0.545569	2.80367	x	NL		SB200	161	1	9.34521	0.274666	2.50489	x	NL	48.3667
		SB172	230	2	4.56712	0.632384	2.24787	0.0383476	NL		SB200	165	1	9.35616	0.362739	2.82687	x	NL	48.5
		SB172	231	2	4.56986	0.633927	1.29045	0.0383632	NL		SB200	167	1	9.36164	0.358968	2.39217	x	NL	48.5667
		SB172	233	2	4.57534	0.833509	3.91818	0.0456846	NL		SB218	288	3	8.70411	0.136166	0.913584	x	NL	48
		SB172	235	2	4.58082	0.29567	1.34791	0.142905	NL		SB218	290	3	8.70959	0.119813	0.874647	x	NL	48.0667
		SB172	236	2	4.58356	0.362611	2.63728	x	NL		SB218	293	3	8.71781	0.171119	1.29997	x	NL	48.1667
		SB172	237	2	4.5863	0.459119	1.77494	0.121425	NL		SB218	297	3	8.72877	0.0933779	0.913151	x	NL	48.3
		SB172	240	2	4.59452	0.342091	1.18128	0.191494	NL		SB218	303	3	8.74521	0.217605	3.15112	x	NL	48.5
		SB172	242	2	4.6	0.264273	1.10863	0.15187	NL		SB218	304	3	8.74795	0.102743	1.06426	x	NL	48.5333
		SB172	243	2	4.60274	0.422631	1.04032	0.107704	NL		SB218	306	3	8.75342	0.116313	1.58002	x	NL	48.6
		SB172	244	2	4.60548	0.328234	1.36906	0.0543602	NL		SB218	311	3	8.76712	0.126154	1.66434	x	NL	48.7667
		SB172	247	2	4.6137	0.42349	2.01191	0.123984	NL		SB218	312	3	8.76986	0.131908	1.58653	x	NL	48.8
		SB172	248	2	4.61644	0.313199	1.41487	x	NL		SB218	314	3	8.77534	0.331464	1.11118	x	NL	48.8667
		SB172	249	2	4.61918	0.404214	1.80784	0.0532972	NL		SB218	316	3	8.78082	0.166717	1.74835	x	NL	48.9333
		SB172	250	2	4.62192	0.318198	1.12776	0.0351882	NL		SB218	318	3	8.7863	0.16848	1.61416	x	NL	49
		SB172	252	2	4.6274	0.547253	1.17636	0.0408793	NL		SB218	320	3	8.79178	0.277111	4.43322	x	NL	49.0667
		SB172	254	2	4.63288	0.635353	2.19704	0.0428196	NL		SB218	323	3	8.8	0.284359	2.96569	x	NL	49.1667
		SB172	255	2	4.63562	0.351443	2.20422	x	NL		SB218	325	3	8.80548	0.209796	1.70591	x	NL	49.2333
		SB172	256	2	4.63836	0.516691	2.84911	0.121189	NL		SB218	327	3	8.81096	0.238033	2.36193	x	NL	49.3
		SB172	258	2	4.64384	0.402676	1.84864	0.0543072	NL		SB218	337	3	8.83836	0.17274	1.6324	x	NL	49.6333
		SB172	261	2	4.65205	0.516784	3.00856	0.186852	NL		SB218	340	3	8.84658	0.171588	1.67179	x	NL	49.7333
		SB172	262	2	4.65479	0.33852	2.27784	0.0906733	NL		SB218	344	3	8.85753	0.214363	1.65269	x	NL	49.8667
		SB172	264	3	4.66027	0.168366	1.3643	0.055666	NL		SB218	346	3	8.86301	0.235587	1.51232	x	NL	49.9333
		SB172	265	3	4.66301	0.58417	3.58076	0.126205	NL		SB218	349	3	8.87123	0.258529	1.41659	x	NL	50.0333
		SB172	266	3	4.66575	0.205918	1.63212	0.0824622	NL		SB218	350	3	8.87397	0.205051	1.69738	x	NL	50.0667
		SB172	267	3	4.66849	0.328161	2.21174	0.131903	NL		SB218	351	3	8.87671	0.168268	1.34268	x	NL	50.1
		SB172	270	3	4.67671	0.309708	1.70837	0.102298	NL		SB218	356	4	8.89041	0.212432	2.09044	x	NL	50.2667
		SB172	271	3	4.67945	0.301914	1.25111	0.0942163	NL		SB218	360	4	8.90137	0.259832	2.1648	x	NL	50.4
		SB172	272	3	4.68219	0.30982	1.32043	0.0928973	NL		SB218	362	4	8.90685	0.249338	1.34578	x	NL	50.4667
		SB172	275	3	4.69041	0.433369	1.1299	0.0290321	NL		SB218	365	4	8.91507	0.282869	2.1126	x	NL	50.5667
		SB172	276	3	4.69315	0.579794	1.27433	0.0796458	NL		SB218	367	4	8.92055	0.320172	1.35921	x	NL	50.6333
		SB172	279	3	4.70137	0.271511	2.108	0.124209	NL		SB218	369	4	8.92603	0.312474	2.01846	x	NL	50.7
		SB172	280	3	4.70411	0.341104	2.94855	0.153089	NL		SB218	370	4	8.92877	0.18953	1.17752	x	NL	50.7333
		SB172	283	3	4.71233	0.309192	2.86035	0.140817	NL		SB218	372	4	8.93425	0.177297	1.39747	x	NL	50.8
		SB172	284	3	4.71507	0.322177	2.78767	0.147534	NL		SB218	374	4	8.93973	0.269289	2.48759	x	NL	50.8667
		SB172	285	3	4.71781	0.265625	2.41013	0.157484	NL		SB218	377	4	8.94795	0.262256	2.51228	x	NL	50.9667
		SB172	286	3	4.72055	0.389771	2.72597	0.161382	NL		SB218	420	4	9.06575	0.13573	1.69249	x	NL	52.4
		SB172	289	3	4.72877	0.319593	2.23723	0.159266	NL		SB218	423	4	9.07397	0.116818	1.76668	x	NL	52.5
		SB172	290	3	4.73151	0.282697	1.42543	0.125453	NL		SB218	426	4	9.08219	0.16955	2.39348	x	NL	52.6
		SB172	291	3	4.73425	0.30086	2.19115	0.123481	NL		SB218	428	4	9.08767	0.168221	1.59117	x	NL	52.6667
		SB172	292	3	4.73699	0.312267	1.46672	0.0916005	NL		SB218	429	4	9.09041	0.200081	x	x	NL	52.7
		SB172	293	3	4.73973	0.307246	0.391911	0.0340549	NL		SB218	432	4	9.09863	0.189111	x	x	NL	52.8
		SB172	296	3	4.74795	0.534638	0.724623	0.0406913	NL		SB218	434	4	9.10411	0.0223825	x	x	NL	52.8667
		SB172	298	3	4.75342	0.540679	1.3381	0.0758525	NL		SB218	438	4	9.11507	0.271856	2.11457	x	NL	53
		SB172	300	3	4.7589	0.279567	1.07423	0.0962238	NL		SB218	440	4	9.12055	0.192479	x	x	NL	53.0667
		SB172	303	3	4.76712	0.211587	2.16711	0.197172	NL		SB218	444	4	9.13151	0.24744	3.05992	x	NL	53.2
		SB172	304	3	4.76986	0.240805	2.0289	0.163552	NL		SB218	449	1	9.14521	0.0918643	x	x	NL	53.3667
		SB172	305	3	4.7726	0.23162	2.02424	0.187476	NL		SB218	451	1	9.15068	0.177803	1.9194	x	NL	53.4333
		SB172	306	3	4.77534	0.231755	1.57596	0.182674	NL		SB218	459	1	9.1726	0.293397	1.83072	x	NL	53.7
		SB172	307	3	4.77808	0.199848	1.76695	0.0954458	NL		SB218	465	1	9.18904	0.153083	1.59653	x	NL	53.9
		SB172	310	3	4.7863	0.242004	1.86152	0.147624	NL		SB218	470	1	9.20274	0.227283	x	x	NL	54.0667
		SB172	311	3	4.78904	0.183385	1.80051	0.159057	NL		SB218	472	1	9.20822	0.223539	2.03838	x	NL	54.1333
		SB172	312	3	4.79178	0.289075	1.96407	0.0859122	NL		SB218	480	1	9.23014	0.366429	2.21562	x	NL	54.4
		SB172	313	3	4.79452	0.232239	0.5582	0.0996943	NL		SB218	481	1	9.23288	0.220488	x	x	NL	54.4333
		SB172	314	3	4.79726	0.486783	0.804352	0.0865089	NL		SB218	485	1	9.24384	0.269369	1.72	x	NL	54.5667
		SB172	317	3	4.80548	0.320701	0.761212	0.0794863	NL		SB218	486	1	9.24658	0.127934	x	x	NL	54.6
		SB172	319	3	4.81096	0.46314	0.782354	0.0888787	NL		SB218	489	1	9.25479	0.143076	1.77691	x	NL	54.7
		SB172	320	3	4.8137	0.310672	0.753415	0.115743	NL		SB218	494	1	9.26849	0.264618	2.32069	x	NL	54.8667
		SB172	321	3	4.81644	0.257484	0.867191	0.122219	NL		SB218	498	1	9.27945	0.256065	1.89027	x	NL	55
		SB172	322	3	4.81918	0.180376	0.993508	0.210856	NL		SB218	499	1	9.28219	0.177738	x	x	NL	55.0333
		SB172	326	3	4.83014	0.204496	3.09771	0.387968	NPLP		SB218	501	1	9.28767	0.284194	1.90405	x	NL	55.1
		SB172	327	3	4.83288	0.250231	2.44052	0.289894	NPLP		SB218	505	1	9.29863	0.266596	x	x	NL	55.2333
		SB172	328	3	4.83562	0.269097	2.77633	0.161786	NPLP		SB218	506	1	9.30137	0.243103	x	x	NL	55.2667
		SB172	331	3	4.84384	0.317433	5.1664	0.16684	NPLP		SB218	507	1	9.30411	0.180336	1.81036	x	NL	55.3
		SB172	332	3	4.84658	x	5.84015	0.248274	NPLP		SB218	513	1	9.32055	0.193305	1.8533	x	NL	55.5
		SB172	333	3	4.84932	0.213512	2.13692	0.137632	NPLP		SB218	515	1	9.32603	0.553564	x	x	NL	55.5667
		SB172	336	3	4.85753	0.2161	4.40644	0.128664	NPLP		SB218	517	1	9.33151	0.240248	2.08946	x	NL	55.6333
		SB172	338	3	4.86301	0.209625	5.13623	0.188592	NPLP		SB218	520	1	9.33973	0.167726	1.16223	x	NL	55.7333
		SB172	339	3	4.86575	0.190654	6.45287	0.131768	NPLP		SB218	578	2	9.49863	0.805002	2.06176	x	PLP	57.6667
		SB172	340	3	4.86849	0.205147	3.88125	0.225342	NPLP		SB218	579	2	9.50137	0.514344	x	x	PLP	57.7
		SB172	342	3	4.87397	0.211581	6.21142	0.239979	NPLP		SB218	582	2	9.50959	0.206703	1.51256	x	PLP	57.8
		SB172	343	3	4.87671	0.177656	3.04561	0.2736	NPLP		SB218	591	2	9.53425	0.174722	9.97249	x	PLP	58.1
		SB172	345	3	4.88219	0.166237	5.66559	0.282035	NPLP		SB218	593	2	9.53973	0.274364	10.5312	x	PLP	58.1667
		SB172	346	3	4.88493	0.277458	5.58685	0.192266	NPLP		SB218	594	2	9.54247	0.243464	9.93521	x	PLP	58.2
		SB172	347	3	4.88767	0.269572	3.46976	0.218062	NPLP		SB218	595	2	9.54521	0.292436	x	x	PLP	58.2333
		SB172	349	3	4.89315	0.202015	6.83683	0.136376	NPLP		SB218	596	2	9.54795	0.182455	10.1448	x	PLP	58.2667
		SB172	352	3	4.90137	0.202712	5.70802	0.149585	NPLP		SB218	597	2	9.55068	0.209889	8.56307	x	PLP	58.3
		SB172	354	4	4.90685	0.276268	3.74912	0.125701	NPLP		SB218	599	2	9.55616	0.219303	12.1445	x	PLP	58.3667
		SB172	355	4	4.90959	0.268832	2.71999	0.286004	NPLP		SB218	600	2	9.5589	0.25259	x	x	PLP	58.4
		SB172	356	4	4.91233	0.257812	3.8064	0.132606	NPLP		SB218	601	2	9.56164	0.204273	12.6478	x	PLP	58.4333
		SB172	359	4	4.92055	0.478975	3.67233	0.326907	NPLP		SB218	602	2	9.56438	0.234148	x	x	PLP	58.4667
		SB172	360	4	4.92329	0.0977408	6.12667	0.144394	NPLP		SB218	603	2	9.56712	0.203534	17.1058	x	PLP	58.5
		SB172	361	4	4.92603	0.221107	1.87599	0.292541	NL		SB218	605	2	9.5726	0.254614	14.6994	x	PLP	58.5667
		SB172	366	4	4.93973	0.269286	2.84578	0.172784	NL		SB218	606	2	9.57534	0.242156	18.6872	x	PLP	58.6
		SB172	368	4	4.94521	0.107839	2.33009	0.151737	NL		SB218	609	2	9.58356	0.228725	16.957	x	PLP	58.7
		SB172	369	4	4.94795	0.176317	1.10029	0.189348	NL		SB329	29	4	5.40548	0.128546	2.25004	x	NL	41.7333
		SB172	373	4	4.9589	0.305125	1.70447	0.165978	NL		SB329	31	4	5.41096	0.364105	4.86317	x	NL	41.8
		SB172	375	4	4.96438	0.428229	1.55458	0.150053	NL		SB329	34	4	5.41918	0.170242	2.48317	x	NL	41.9
		SB172	376	4	4.96712	0.269457	1.75812	0.140891	NL		SB329	36	4	5.42466	0.168544	1.82162	x	NL	41.9667
		SB172	377	4	4.96986	0.466676	0.752461	0.113678	NL		SB329	41	4	5.43836	0.282976	3.8691	x	NL	42.1333
		SB172	380	4	4.97808	0.23736	1.92346	0.244918	NL		SB329	43	4	5.44384	0.115024	1.01549	x	NL	42.2
		SB172	382	4	4.98356	0.29586	2.34393	0.250182	NL		SB329	45	4	5.44932	0.387041	4.88945	x	NL	42.2667
		SB172	384	4	4.98904	0.340251	2.02703	0.209247	NL		SB329	48	4	5.45753	0.224152	3.37095	x	NL	42.3667
		SB172	389	4	5.00274	0.140986	1.98104	0.238065	NL		SB329	50	4	5.46301	0.171929	0.970295	x	NL	42.4333
		SB172	390	4	5.00548	0.207606	0.976971	0.174173	NL		SB329	52	4	5.46849	0.19194	1.08677	x	NL	42.5
		SB172	394	4	5.01644	0.543229	0.130086	0.190883	NL		SB329	55	4	5.47671	0.101038	0.264973	x	NL	42.6
		SB172	396	4	5.02192	0.179607	1.72135	0.189235	NL		SB329	59	4	5.48767	0.229804	2.57979	x	NL	42.7333
		SB172	397	4	5.02466	0.196	0.10997	0.201406	NL		SB329	62	4	5.49589	0.25297	2.00072	x	NL	42.8333
		SB172	401	4	5.03562	0.262651	1.4106	0.222921	NL		SB329	66	4	5.50685	0.189787	2.81742	x	NL	42.9667
		SB172	403	4	5.0411	0.130925	2.43748	0.267814	NL		SB329	69	4	5.51507	0.104607	1.39086	x	NL	43.0667
		SB172	408	4	5.05479	0.151817	1.02609	0.0741417	NL		SB329	71	4	5.52055	0.0699128	0.901716	x	NL	43.1333
		SB172	409	4	5.05753	0.40133	0.956785	0.0956163	NL		SB329	73	4	5.52603	0.240235	2.96876	x	NL	43.2
		SB172	415	4	5.07397	0.218897	1.22329	0.127619	NL		SB329	76	4	5.53425	0.425279	3.18595	x	NL	43.3
		SB172	422	4	5.09315	0.239433	2.92885	0.137998	NL		SB329	79	1	5.54247	0.152603	1.87392	x	NL	43.4
		SB172	424	4	5.09863	0.177304	2.01979	0.113508	NL		SB329	80	1	5.54521	0.24274	1.71389	x	NL	43.4333
		SB172	425	4	5.10137	0.215386	1.6629	0.121088	NL		SB329	83	1	5.55342	0.442041	4.55412	x	NL	43.5333
		SB172	429	4	5.11233	0.239313	1.29484	0.113228	NL		SB329	85	1	5.5589	0.202181	2.70857	x	NL	43.6
		SB172	430	4	5.11507	0.271937	1.33903	0.157173	NL		SB329	87	1	5.56438	0.1417	2.11365	x	NL	43.6667
		SB172	431	4	5.11781	0.447945	1.45276	0.123578	NL		SB329	90	1	5.5726	0.344229	5.03057	x	NL	43.7667
		SB172	436	4	5.13151	0.293562	1.60704	0.121479	NL		SB329	92	1	5.57808	0.235863	2.83523	x	NL	43.8333
		SB172	438	4	5.13699	0.454527	1.37599	0.0836649	NL		SB329	94	1	5.58356	0.179951	1.59048	x	NL	43.9
		SB172	439	4	5.13973	0.55093	1.66079	0.0914678	NL		SB329	97	1	5.59178	0.219979	3.41838	x	NL	44
		SB172	443	4	5.15068	0.30767	1.64819	0.179121	NL		SB329	99	1	5.59726	0.117668	2.19647	x	NL	44.0667
		SB172	445	1	5.15616	0.277302	3.12187	0.203278	NL		SB329	104	1	5.61096	0.207892	1.9639	x	NL	44.2333
		SB172	447	1	5.16164	0.174803	2.73988	0.165096	NL		SB329	106	1	5.61644	0.0849661	1.16868	x	NL	44.3
		SB172	585	2	5.53973	0.870309	23.4756	0.191027	NPLP		SB329	108	1	5.62192	0.101496	1.20367	x	NL	44.3667
		SB172	588	2	5.54795	0.792159	24.9967	0.385829	NPLP		SB329	111	1	5.63014	0.147926	2.54102	x	NL	44.4667
		SB172	590	2	5.55342	0.457007	12.4411	0.179612	NPLP		SB329	113	1	5.63562	0.354243	3.02909	x	NL	44.5333
		SB172	592	2	5.5589	0.571077	18.444	0.249122	NPLP		SB329	115	1	5.6411	0.118397	1.38138	x	NL	44.6
		SB172	596	2	5.56986	0.87369	18.0156	0.278684	NPLP		SB329	118	1	5.64932	0.373267	3.77394	x	NL	44.7
		SB172	597	2	5.5726	0.483867	8.51761	0.184433	NPLP		SB329	120	1	5.65479	0.138412	1.69078	x	NL	44.7667
		SB172	599	2	5.57808	0.972985	11.9643	0.278559	NPLP		SB329	204	2	5.88493	0.105223	1.19748	x	NL	47.5667
		SB172	604	2	5.59178	0.321676	6.42982	0.15905	NPLP		SB329	206	2	5.89041	0.331366	3.76118	x	NL	47.6333
		SB172	605	2	5.59452	x	x	0.288463	NPLP		SB329	209	2	5.89863	0.157414	3.19425	x	NL	47.7333
		SB172	606	2	5.59726	0.692342	14.8232	0.29193	NPLP		SB329	211	2	5.90411	0.151536	2.46088	x	NL	47.8
		SB172	607	2	5.6	0.36143	5.78725	0.15384	NPLP		SB329	213	2	5.90959	0.695454	7.90683	x	NL	47.8667
		SB172	611	2	5.61096	0.506975	7.0254	0.203481	NPLP		SB329	216	2	5.91781	0.332826	6.51066	x	NL	47.9667
		SB172	612	2	5.6137	x	x	0.224886	NPLP		SB329	218	2	5.92329	0.138938	2.33397	x	NL	48.0333
		SB172	613	2	5.61644	0.431506	4.25394	0.174327	NPLP		SB329	220	2	5.92877	0.177074	1.06174	x	NL	48.1
		SB172	614	2	5.61918	0.445056	5.50093	0.146423	NPLP		SB329	223	2	5.93699	0.32282	3.45036	x	NL	48.2
		SB172	618	2	5.63014	0.30701	2.98421	0.167988	NL		SB329	225	2	5.94247	0.142858	2.81797	x	NL	48.2667
		SB172	620	2	5.63562	0.634845	5.92813	0.205179	NL		SB329	227	2	5.94795	0.561774	3.17233	x	NL	48.3333
		SB172	621	2	5.63836	0.315006	x	0.211703	NL		SB329	230	2	5.95616	0.240014	3.23111	x	NL	48.4333
		SB172	622	2	5.6411	0.353234	3.18965	0.15454	NL		SB329	232	2	5.96164	0.221835	2.89843	x	NL	48.5
		SB172	625	2	5.64932	0.588348	3.95396	0.189724	NL		SB329	234	2	5.96712	0.22734	2.24781	x	NL	48.5667
		SB172	626	2	5.65205	0.271194	x	0.122147	NL		SB329	237	2	5.97534	0.376622	3.98842	x	NL	48.6667
		SB172	627	2	5.65479	0.402167	3.47943	0.223626	NL		SB329	239	2	5.98082	0.0861109	1.40758	x	NL	48.7333
		SB172	628	3	5.65753	0.48008	4.04018	0.237086	NL		SB329	242	2	5.98904	0.549088	3.91537	x	NL	48.8333
		SB172	632	3	5.66849	0.388439	2.48462	0.148926	NL		SB329	245	2	5.99726	0.320933	3.34746	x	NL	48.9333
		SB172	633	3	5.67123	x	x	0.077721	NL		SB329	246	2	6	0.630803	3.56	x	NL	48.9667
		SB172	634	3	5.67397	0.490983	2.06944	0.117035	NL		SB329	249	2	6.00822	0.413495	3.87509	x	NL	49.0667
		SB172	639	3	5.68767	0.485142	3.03883	0.176759	NL		SB329	258	2	6.03288	0.584901	3.12654	x	NL	49.3667
		SB172	641	3	5.69315	0.319556	3.47116	0.192783	NL		SB329	261	2	6.0411	0.186569	1.94026	x	NL	49.4667
		SB172	642	3	5.69589	0.52819	4.79343	0.430662	NL		SB329	265	3	6.05205	0.5468	3.79241	x	NL	49.6
		SB172	646	3	5.70685	0.239568	x	0.180519	NL		SB329	267	3	6.05753	0.513835	2.69789	x	NL	49.6667
		SB172	648	3	5.71233	0.426344	3.27121	0.186211	NL		SB329	269	3	6.06301	0.246769	1.15792	x	NL	49.7333
		SB172	649	3	5.71507	0.4639	4.70086	0.220036	NL		SB329	273	3	6.07397	0.423412	3.4876	x	NL	49.8667
		SB172	653	3	5.72603	0.381053	5.57521	0.257426	NL		SB329	274	3	6.07671	0.188431	1.3501	x	NL	49.9
		SB172	654	3	5.72877	0.314878	x	0.159107	NL		SB329	276	3	6.08219	0.466945	4.50019	x	NL	49.9667
		SB172	655	3	5.73151	0.382521	4.86771	0.192372	NL		SB329	279	3	6.09041	0.744911	4.05685	x	NL	50.0667
		SB172	656	3	5.73425	0.280598	x	0.177824	NL		SB329	283	3	6.10137	0.420507	5.61544	x	NL	50.2
		SB172	657	3	5.73699	0.318824	4.43317	0.180161	NL		SB329	284	3	6.10411	0.316284	3.08597	x	NL	50.2333
		SB172	661	3	5.74795	0.415085	4.02631	0.141949	NL		SB329	286	3	6.10959	0.218019	3.14857	x	NL	50.3
		SB172	662	3	5.75068	0.316665	x	0.203172	NL		SB329	288	3	6.11507	0.19271	2.6603	x	NL	50.3667
		SB172	663	3	5.75342	0.346764	3.57791	0.169316	NL		SB329	291	3	6.12329	0.391299	2.32185	x	NL	50.4667
		SB172	667	3	5.76438	0.385737	4.83033	0.243703	NL		SB329	293	3	6.12877	0.368303	2.567	x	NL	50.5333
		SB172	669	3	5.76986	0.472351	3.49291	0.148744	NL		SB329	297	3	6.13973	0.520661	4.28695	x	NL	50.6667
		SB172	670	3	5.7726	0.39	3.69344	0.148289	NL		SB329	299	3	6.14521	0.519627	2.67403	x	NL	50.7333
		SB172	674	3	5.78356	0.189217	1.87094	0.121242	NL		SB329	300	3	6.14795	0.540958	4.61004	x	NL	50.7667
		SB172	676	3	5.78904	x	2.83099	0.219093	NL		SB329	302	3	6.15342	0.163398	1.80262	x	NL	50.8333
		SB172	683	3	5.80822	0.299994	6.69079	0.458088	NL		SB329	304	3	6.1589	0.549838	6.01102	x	NL	50.9
		SB172	684	3	5.81096	0.347398	3.2483	0.1752	NL		SB329	307	3	6.16712	0.413396	5.60184	x	NL	51
		SB172	688	3	5.82192	0.27825	4.15123	0.329171	NL		SB329	309	3	6.1726	0.417136	5.56356	x	NL	51.0667
		SB172	690	3	5.8274	0.376882	3.16226	0.240577	NL		SB329	311	3	6.17808	0.440503	4.39444	x	NL	51.1333
		SB172	691	3	5.83014	0.316839	3.41363	0.241635	NL		SB329	316	3	6.19178	0.639399	3.03755	x	NL	51.3
		SB172	695	3	5.8411	0.250697	2.43094	0.20027	NL		SB329	318	3	6.19726	0.48151	9.17748	x	NL	51.3667
		SB172	696	3	5.84384	x	x	0.173477	NL		SB329	322	3	6.20822	0.665909	4.31088	x	NL	51.5
		SB172	697	3	5.84658	0.389508	3.33266	0.225249	NL		SB329	323	3	6.21096	0.263966	2.95212	x	NL	51.5333
		SB172	702	3	5.86027	0.23486	2.59074	0.23752	NL		SB329	325	3	6.21644	0.325935	2.74294	x	NL	51.6
		SB172	704	3	5.86575	0.317725	4.16215	0.68105	NL		SB329	326	3	6.21918	0.282855	2.17035	x	NL	51.6333
		SB172	705	3	5.86849	0.402492	3.63468	0.414549	NL		SB329	329	3	6.2274	0.566609	3.74016	x	NL	51.7333
		SB172	709	3	5.87945	0.232953	2.19083	0.306918	NL		SB329	330	3	6.23014	0.26779	2.74991	x	NL	51.7667
		SB172	710	3	5.88219	0.306956	x	0.241594	NL		SB329	332	3	6.23562	0.294803	2.63178	x	NL	51.8333
		SB172	711	3	5.88493	0.143098	1.15444	0.345366	NL		SB329	335	3	6.24384	0.802272	7.30019	x	NL	51.9333
		SB172	719	4	5.90685	0.38981	1.7223	0.192554	NL		SB329	337	3	6.24932	0.231345	2.91828	x	NL	52
		SB172	726	4	5.92603	0.296721	2.44839	0.228366	NL		SB329	340	3	6.25753	0.445157	4.29947	x	NL	52.1
		SB172	727	4	5.92877	0.162062	1.98884	0.155017	NL		SB329	344	3	6.26849	0.417082	2.97173	x	NL	52.2333
		SB172	730	4	5.93699	0.191198	2.53784	0.130717	NL		SB329	346	3	6.27397	0.449503	4.16722	x	NL	52.3
		SB172	731	4	5.93973	0.290476	3.47078	0.208272	NL		SB329	347	3	6.27671	0.324848	2.48715	x	NL	52.3333
		SB172	733	4	5.94521	0.327211	4.60613	0.328355	NL		SB329	349	3	6.28219	0.39656	3.99833	x	NL	52.4
		SB172	738	4	5.9589	0.259951	2.61865	0.241106	NL		SB329	351	3	6.28767	0.107345	1.52726	x	NL	52.4667
		SB172	739	4	5.96164	0.36049	3.47739	0.200089	NL		SB329	353	3	6.29315	0.373501	3.35385	x	NL	52.5333
		SB172	746	4	5.98082	0.14677	0.557869	0.143651	NL		SB329	356	4	6.30137	0.416522	4.2005	x	NL	52.6333
		SB172	747	4	5.98356	x	x	0.159121	NL		SB329	358	4	6.30685	0.4693	3.29202	x	NL	52.7
		SB172	748	4	5.9863	0.175294	0.577936	0.097692	NL		SB329	361	4	6.31507	0.471592	3.37902	x	NL	52.8
		SB172	756	4	6.00822	0.298234	3.01875	0.145513	NL		SB329	364	4	6.32329	0.369442	2.83506	x	NL	52.9
		SB172	758	4	6.0137	0.486919	4.10807	0.288819	NL		SB329	365	4	6.32603	0.145277	2.24073	x	NL	52.9333
		SB172	759	4	6.01644	0.416722	4.46911	0.326437	NL		SB329	368	4	6.33425	0.333455	2.15452	x	NL	53.0333
		SB172	765	4	6.03288	x	4.26969	0.184883	NL		SB329	370	4	6.33973	0.340572	7.38846	x	NL	53.1
		SB172	769	4	6.04384	0.170755	2.25837	0.349106	NL		SB329	372	4	6.34521	0.388909	4.13055	x	NL	53.1667
		SB172	773	4	6.05479	0.613804	2.76966	0.192191	NL		SB329	374	4	6.35068	0.656938	9.23922	x	NL	53.2333
		SB172	775	4	6.06027	0.608313	2.15697	0.20661	NL		SB329	377	4	6.3589	0.605463	7.0712	x	NL	53.3333
		SB172	776	4	6.06301	0.141109	0.447581	0.115777	NL		SB329	381	4	6.36986	0.485875	5.6273	x	NL	53.4667
		SB172	787	4	6.09315	0.37107	3.59128	0.336697	NL		SB329	383	4	6.37534	0.431337	4.47116	x	NL	53.5333
		SB172	788	4	6.09589	0.389719	4.26944	0.506564	NL		SB329	386	4	6.38356	0.283285	3.27404	x	NL	53.6333
		SB172	793	4	6.10959	0.21001	1.9613	0.241376	NL		SB329	388	4	6.38904	0.672611	6.17383	x	NL	53.7
		SB172	797	4	6.12055	0.505925	1.81328	0.104061	NL		SB329	391	4	6.39726	0.299306	3.24219	x	NL	53.8
		SB172	802	4	6.13425	0.896426	2.38102	0.171136	NL		SB329	393	4	6.40274	0.148574	1.88715	x	NL	53.8667
		SB172	804	4	6.13973	0.499738	1.63809	0.0607449	NL		SB329	395	4	6.40822	0.318133	4.63753	x	NL	53.9333
		SB172	808	4	6.15068	0.423853	4.35431	0.229552	NL		SB329	398	4	6.41644	0.592685	4.78247	x	NL	54.0333
		SB172	809	1	6.15342	x	x	0.252509	NL		SB329	400	4	6.42192	0.485912	5.70297	x	NL	54.1
		SB172	810	1	6.15616	0.481564	5.37446	0.344949	NL		SB329	402	4	6.4274	0.465084	5.49542	x	NL	54.1667
		SB172	811	1	6.1589	0.280141	2.91637	0.175602	NL		SB329	406	4	6.43836	0.309483	2.30394	x	NL	54.3
		SB172	815	1	6.16986	0.209657	0.746128	0.159478	NL		SB329	407	4	6.4411	0.275905	2.52057	x	NL	54.3333
		SB172	818	1	6.17808	0.243631	2.03046	0.256261	NL		SB329	407	4	6.4411	0.474159	4.64604	x	NL	54.3333
		SB172	821	1	6.1863	0.20246	0.483346	0.106413	NL		SB329	412	4	6.45479	0.461091	4.76521	x	NL	54.5
		SB172	822	1	6.18904	x	x	0.101633	NL		SB329	414	4	6.46027	0.106783	1.66886	x	NL	54.5667
		SB172	823	1	6.19178	0.330734	2.13774	0.208128	NL		SB329	416	4	6.46575	0.289878	4.19152	x	NL	54.6333
		SB172	828	1	6.20548	0.253572	4.49575	0.250157	NL		SB329	419	4	6.47397	0.402709	4.56322	x	NL	54.7333
		SB172	830	1	6.21096	0.168651	2.37206	0.381793	NL		SB329	421	4	6.47945	0.274382	3.09874	x	NL	54.8
		SB172	837	1	6.23014	0.245073	1.78686	0.192435	NL		SB329	425	4	6.49041	0.114906	1.34965	x	NL	54.9333
		SB172	838	1	6.23288	0.398822	2.34831	0.14263	NL		SB329	426	4	6.49315	0.409287	3.64222	x	NL	54.9667
		SB172	844	1	6.24932	0.590413	3.08448	0.243326	NL		SB329	428	4	6.49863	0.402834	2.62089	x	NL	55.0333
		SB172	845	1	6.25205	0.897069	1.87287	0.128268	NL		SB329	430	4	6.50411	0.372652	3.11137	x	NL	55.1
		SB172	852	1	6.27123	0.350111	4.78976	0.21558	NL		SB329	433	4	6.51233	0.252676	1.92882	x	NL	55.2
		SB172	856	1	6.28219	0.150535	3.29969	0.205235	NL		SB329	435	4	6.51781	0.254358	0.81724	x	NL	55.2667
		SB172	859	1	6.29041	0.383034	4.66446	0.157179	NL		SB329	437	4	6.52329	0.312081	2.67187	x	NL	55.3333
		SB172	862	1	6.29863	0.494464	x	0.180068	NL		SB329	441	4	6.53425	0.349869	1.34131	x	NL	55.4667
		SB172	864	1	6.30411	0.401703	2.30626	0.131563	NL		SB329	444	1	6.54247	0.506321	3.83911	x	NL	55.5667
		SB172	865	1	6.30685	0.515722	x	x	NL		SB329	445	1	6.54521	0.630264	1.43687	x	NL	55.6
		SB172	866	1	6.30959	0.222841	1.05435	0.0798901	NL		SB329	447	1	6.55068	0.78602	3.72302	x	NL	55.6667
		SB172	867	1	6.31233	0.851904	2.38023	0.123181	NL		SB329	449	1	6.55616	0.336913	1.50264	x	NL	55.7333
		SB172	869	1	6.31781	0.540655	3.01335	0.121106	NL		SB329	451	1	6.56164	0.585465	4.58118	x	NL	55.8
		SB172	871	1	6.32329	0.337025	2.53285	0.148868	NPLP		SB329	455	1	6.5726	0.26421	1.96904	x	NL	55.9333
		SB172	872	1	6.32603	0.133027	2.03008	0.248629	NPLP		SB329	456	1	6.57534	0.162017	1.74941	x	NL	55.9667
		SB172	876	1	6.33699	0.262431	4.78825	0.250892	NPLP		SB329	461	1	6.58904	0.491782	4.7692	x	NL	56.1333
		SB172	877	1	6.33973	x	x	0.214746	NPLP		SB329	463	1	6.59452	0.343137	2.35702	x	NL	56.2
		SB172	878	1	6.34247	0.350453	5.33062	0.22457	NPLP		SB329	465	1	6.6	0.168904	1.47831	x	NL	56.2667
		SB172	879	1	6.34521	x	x	0.153588	NPLP		SB329	469	1	6.61096	0.12965	0.829913	x	NL	56.4
		SB172	880	1	6.34795	0.172742	3.41807	0.16525	NPLP		SB329	470	1	6.6137	0.152438	0.847924	x	NL	56.4333
		SB172	882	1	6.35342	0.214878	4.2963	0.152318	NPLP		SB329	473	1	6.62192	0.257985	1.84265	x	NL	56.5333
		SB172	883	1	6.35616	0.319572	4.5822	0.196446	NPLP		SB329	475	1	6.6274	0.55387	4.0085	x	NL	56.6
		SB172	885	1	6.36164	0.612946	7.30314	0.209192	NPLP		SB329	477	1	6.63288	0.119306	1.06228	x	NL	56.6667
		SB172	887	1	6.36712	0.320757	6.46446	0.187646	NPLP		SB329	479	1	6.63836	0.352172	5.55624	x	NL	56.7333
		SB172	892	1	6.38082	0.423864	6.80431	0.286654	NPLP		SB329	482	1	6.64658	0.234189	2.65039	x	NL	56.8333
		SB172	896	1	6.39178	0.395505	11.609	0.239718	NPLP		SB329	484	1	6.65205	0.29723	1.94363	x	NL	56.9
		SB172	898	1	6.39726	0.411471	11.5681	0.181198	NPLP		SB283	138	1	5.69315	0.144203	4.80634	x	NL	18
		SB172	899	1	6.4	0.194738	4.04429	0.189873	NPLP		SB283	139	1	5.69589	0.153452	2.7625	x	NL	18.0333
		SB172	901	2	6.40548	0.339337	7.29832	0.237639	NPLP		SB283	140	1	5.69863	0.165137	4.69042	x	NL	18.0667
		SB172	906	2	6.41918	0.433781	8.2943	0.18818	NPLP		SB283	141	1	5.70137	0.320557	2.94203	x	NL	18.1
		SB172	908	2	6.42466	0.400102	8.32123	0.133419	NPLP		SB283	146	1	5.71507	0.162053	4.70143	x	NL	18.2667
		SB172	910	2	6.43014	0.439462	7.23973	0.156631	NPLP		SB283	147	1	5.71781	0.226551	5.75419	x	NL	18.3
		SB172	915	2	6.44384	0.208252	3.71818	0.249568	NPLP		SB283	151	1	5.72877	0.309139	6.81507	x	NL	18.4333
		SB172	916	2	6.44658	0.169961	3.09089	0.0970309	NPLP		SB283	153	1	5.73425	0.144617	2.4204	x	NL	18.5
		SB172	918	2	6.45205	0.527215	5.24226	0.181674	NL		SB283	158	1	5.74795	0.234291	4.54361	x	NL	18.6667
		SB172	919	2	6.45479	0.330323	3.79444	x	NL		SB283	160	1	5.75342	0.232131	6.06912	x	NL	18.7333
		SB172	920	2	6.45753	0.18182	2.64974	0.424583	NL		SB283	162	1	5.7589	0.24062	5.45617	x	NL	18.8
		SB172	921	2	6.46027	0.321468	2.9756	x	NL		SB283	165	1	5.76712	0.313239	5.00994	x	NL	18.9
		SB172	922	2	6.46301	0.255312	2.87347	0.385344	NL		SB283	168	1	5.77534	0.175808	4.83759	x	NL	19
		SB172	923	2	6.46575	0.395676	3.97125	0.163687	NL		SB283	173	2	5.78904	0.24419	5.10705	x	NL	19.1667
		SB172	926	2	6.47397	0.213369	2.40441	0.228161	NL		SB283	178	2	5.80274	0.530003	9.23058	x	NL	19.3333
		SB172	927	2	6.47671	0.198142	x	x	NL		SB283	179	2	5.80548	0.287201	7.12519	x	NL	19.3667
		SB172	928	2	6.47945	0.308963	3.05556	0.196246	NL		SB283	188	2	5.83014	0.244508	5.21699	x	NL	19.6667
		SB172	929	2	6.48219	0.32905	x	x	NL		SB283	200	2	5.86301	x	5.60025	x	NL	20.0667
		SB172	930	2	6.48493	0.251845	1.9758	0.205001	NL		SB283	214	2	5.90137	0.210137	4.29191	x	NL	20.5333
		SB172	942	2	6.51781	0.296727	3.6154	0.371507	NL		SB283	218	2	5.91233	0.212317	3.96857	x	NL	20.6667
		SB172	943	2	6.52055	0.168744	2.48665	0.147803	NL		SB283	224	2	5.92877	0.187843	5.97492	x	NL	20.8667
		SB172	946	2	6.52877	0.373459	4.44348	0.171045	NL		SB283	225	2	5.93151	x	6.62542	x	NL	20.9
		SB172	948	2	6.53425	0.183708	3.13567	0.122821	NL		SB283	237	2	5.96438	0.272025	6.6834	x	NL	21.3
		SB172	949	2	6.53699	0.371888	4.76016	0.134202	NL		SB283	238	2	5.96712	0.203743	4.32211	x	NL	21.3333
		SB172	953	2	6.54795	0.277957	2.64266	0.27166	NL		SB283	243	2	5.98082	0.287898	5.97009	x	NL	21.5
		SB172	955	2	6.55342	0.223241	4.18403	0.651163	NL		SB283	245	2	5.9863	0.167494	2.91794	x	NL	21.5667
		SB172	958	2	6.56164	0.66954	2.2785	0.127736	NL		SB283	246	2	5.98904	0.239019	5.43264	x	NL	21.6
		SB172	960	2	6.56712	0.317377	1.75168	0.154555	NL		SB283	249	2	5.99726	0.214656	4.93569	x	NL	21.7
		SB172	962	2	6.5726	0.555851	1.2644	0.13632	NL		SB283	251	2	6.00274	0.191882	4.92658	x	NL	21.7667
		SB172	963	2	6.57534	0.579331	1.32248	0.082864	NL		SB283	252	2	6.00548	0.111428	3.30695	x	NL	21.8
		SB172	965	2	6.58082	0.638195	2.06688	0.09593	NL		SB283	256	2	6.01644	0.217068	6.23186	x	NL	21.9333
		SB172	967	2	6.5863	0.230726	3.35964	0.140999	NL		SB283	257	2	6.01918	0.232035	6.78843	x	NL	21.9667
		SB172	969	2	6.59178	0.348951	5.66426	0.314265	NPLP		SB283	260	2	6.0274	0.263681	8.55762	x	NL	22.0667
		SB172	971	2	6.59726	0.358982	6.03915	0.196513	NPLP		SB283	263	3	6.03562	0.319441	8.52245	x	NL	22.1667
		SB172	972	2	6.6	0.242069	5.79034	0.173776	NPLP		SB283	264	3	6.03836	0.267163	8.80231	x	NL	22.2
		SB172	976	2	6.61096	0.275913	5.9451	0.203874	NPLP		SB283	265	3	6.0411	0.375778	5.6427	x	NL	22.2333
		SB172	977	2	6.6137	0.217272	6.85558	0.455789	NPLP		SB283	266	3	6.04384	0.288393	6.07009	x	NL	22.2667
		SB172	981	2	6.62466	0.287535	7.72744	0.136414	NPLP		SB283	270	3	6.05479	0.293491	5.32245	x	NL	22.4
		SB172	982	2	6.6274	0.666003	10.0937	0.106009	NPLP		SB283	271	3	6.05753	0.288182	5.38144	x	NL	22.4333
		SB172	984	2	6.63288	0.413767	8.08407	0.125726	NPLP		SB283	272	3	6.06027	0.248178	6.49003	x	NL	22.4667
		SB172	986	2	6.63836	0.176879	5.85399	0.219554	NPLP		SB283	274	3	6.06575	0.233606	4.07439	x	NL	22.5333
		SB170	45	4	4.06027	0.309185	1.08375	0.0814857	NL		SB283	277	3	6.07397	0.291992	6.12365	x	NL	22.6333
		SB170	47	4	4.06575	0.428837	1.3263	0.135819	NL		SB283	278	3	6.07671	0.230299	6.32269	x	NL	22.6667
		SB170	48	4	4.06849	0.415461	1.05415	0.0808962	NL		SB283	279	3	6.07945	0.172009	3.89574	x	NL	22.7
		SB170	54	4	4.08493	0.2439	1.41064	0.156028	NL		SB283	281	3	6.08493	0.274351	7.74352	x	NL	22.7667
		SB170	56	4	4.09041	0.265795	4.94678	0.568345	NL		SB283	282	3	6.08767	0.137132	3.08199	x	NL	22.8
		SB170	59	4	4.09863	0.316974	3.75325	0.23891	NL		SB283	284	3	6.09315	0.156444	4.54598	x	NL	22.8667
		SB170	61	4	4.10411	0.20636	2.93516	0.432627	NL		SB283	286	3	6.09863	0.1991	4.74955	x	NL	22.9333
		SB170	62	4	4.10685	0.199893	3.31593	0.282199	NL		SB283	288	3	6.10411	0.173685	4.46438	x	NL	23
		SB170	65	4	4.11507	1.07469	1.88121	0.156382	NL		SB283	292	3	6.11507	0.159996	3.71913	x	NL	23.1333
		SB170	66	4	4.11781	0.196277	1.85707	x	NL		SB283	293	3	6.11781	0.208666	5.03677	x	NL	23.1667
		SB170	67	4	4.12055	0.306091	3.18062	0.350661	NL		SB283	294	3	6.12055	0.251683	5.91946	x	NL	23.2
		SB170	68	4	4.12329	0.269537	3.14441	x	NL		SB283	295	3	6.12329	0.206789	4.58831	x	NL	23.2333
		SB170	69	4	4.12603	0.266139	3.06558	0.384799	NL		SB283	298	3	6.13151	0.212919	3.75304	x	NL	23.3333
		SB170	72	4	4.13425	0.216225	1.72562	0.104289	NL		SB283	300	3	6.13699	0.215601	4.08123	x	NL	23.4
		SB170	73	4	4.13699	0.275291	3.27976	x	NL		SB283	301	3	6.13973	0.158517	3.74485	x	NL	23.4333
		SB170	74	4	4.13973	0.178231	1.12502	0.117141	NL		SB283	302	3	6.14247	0.332883	7.67045	x	NL	23.4667
		SB170	75	4	4.14247	0.257641	2.25784	0.340254	NL		SB283	305	3	6.15068	0.254151	8.3547	x	NL	23.5667
		SB170	79	1	4.15342	0.383397	0.595869	0.0731346	NL		SB283	306	3	6.15342	0.236043	4.3823	x	NL	23.6
		SB170	80	1	4.15616	0.287676	0.647407	x	NL		SB283	307	3	6.15616	0.128022	4.1419	x	NL	23.6333
		SB170	81	1	4.1589	0.596425	1.17377	0.0909098	NL		SB283	308	3	6.1589	0.373047	7.24133	x	NL	23.6667
		SB170	83	1	4.16438	0.592926	2.15969	0.191475	NL		SB283	309	3	6.16164	0.276052	6.94542	x	NL	23.7
		SB170	86	1	4.1726	0.221567	3.14272	0.207033	NL		SB283	312	3	6.16986	0.302765	4.89493	x	NL	23.8
		SB170	87	1	4.17534	0.240818	3.87258	x	NL		SB283	314	3	6.17534	0.177852	3.64428	x	NL	23.8667
		SB170	88	1	4.17808	0.264367	5.31442	0.205164	NL		SB283	316	3	6.18082	0.379851	6.58204	x	NL	23.9333
		SB170	89	1	4.18082	0.249071	4.51162	0.236503	NL		SB283	321	3	6.19452	0.278735	4.62079	x	NL	24.1
		SB170	93	1	4.19178	0.271187	3.90498	0.28135	NL		SB283	323	3	6.2	0.255892	4.84733	x	NL	24.1667
		SB170	94	1	4.19452	0.295522	3.95076	x	NL		SB283	326	3	6.20822	0.135871	3.99916	x	NL	24.2667
		SB170	95	1	4.19726	0.317804	4.07711	0.218923	NL		SB283	330	3	6.21918	0.22707	5.66817	x	NL	24.4
		SB170	96	1	4.2	0.318556	3.41013	x	NL		SB283	333	3	6.2274	0.213959	5.1474	x	NL	24.5
		SB170	97	1	4.20274	0.278584	4.02308	0.549082	NL		SB283	334	3	6.23014	0.225382	4.23771	x	NL	24.5333
		SB170	100	1	4.21096	0.361162	1.5992	0.144033	NL		SB283	335	3	6.23288	0.193814	5.3422	x	NL	24.5667
		SB170	101	1	4.2137	0.310606	2.14699	x	NL		SB283	339	3	6.24384	0.198908	4.52845	x	NL	24.7
		SB170	102	1	4.21644	0.4739	2.41906	0.150271	NL		SB283	342	3	6.25205	0.253221	7.19689	x	NL	24.8
		SB170	103	1	4.21918	0.27313	1.85173	0.240724	NL		SB283	343	3	6.25479	0.202599	4.59987	x	NL	24.8333
		SB170	107	1	4.23014	0.291648	2.04565	0.164447	NL		SB283	345	3	6.26027	0.205815	5.16709	x	NL	24.9
		SB170	108	1	4.23288	0.383532	4.07335	x	NPLP		SB283	348	3	6.26849	0.222399	5.30878	x	NL	25
		SB170	109	1	4.23562	0.352832	4.96381	0.151041	NPLP		SB283	349	3	6.27123	0.198724	3.23131	x	NL	25.0333
		SB170	110	1	4.23836	0.322232	5.1583	x	NPLP		SB283	354	4	6.28493	0.181264	3.14174	x	NL	25.2
		SB170	111	1	4.2411	0.297175	6.50744	0.202137	NPLP		SB283	355	4	6.28767	0.174383	2.04286	x	NL	25.2333
		SB170	114	1	4.24932	0.288181	3.61915	0.297036	NPLP		SB283	357	4	6.29315	0.205801	3.26701	x	NL	25.3
		SB170	115	1	4.25205	0.322132	14.6419	x	NPLP		SB283	361	4	6.30411	0.188779	4.46392	x	NL	25.4333
		SB170	116	1	4.25479	0.204821	4.89408	0.265661	NPLP		SB283	362	4	6.30685	0.136376	3.04347	x	NL	25.4667
		SB170	117	1	4.25753	0.331709	11.1004	x	NPLP		SB283	364	4	6.31233	0.205877	3.69263	x	NL	25.5333
		SB170	118	1	4.26027	0.362136	14.2183	0.201052	NPLP		SB283	368	4	6.32329	0.168164	4.01872	x	NL	25.6667
		SB170	121	1	4.26849	0.259084	5.93172	0.104566	NPLP		SB283	369	4	6.32603	0.221949	5.19345	x	NL	25.7
		SB170	122	1	4.27123	0.280825	15.0297	x	NPLP		SB283	370	4	6.32877	0.245648	5.31131	x	NL	25.7333
		SB170	123	1	4.27397	0.266741	6.66475	0.115125	NPLP		SB283	371	4	6.33151	0.196446	3.94659	x	NL	25.7667
		SB170	124	1	4.27671	0.217146	5.39033	0.132259	NPLP		SB283	372	4	6.33425	0.133412	2.966	x	NL	25.8
		SB170	128	1	4.28767	0.322047	23.8513	0.157699	NPLP		SB283	375	4	6.34247	0.153312	3.86174	x	NL	25.9
		SB170	130	1	4.29315	0.375891	27.3474	0.137313	NPLP		SB283	376	4	6.34521	0.162181	3.65912	x	NL	25.9333
		SB170	131	1	4.29589	0.350887	27.7017	x	NPLP		SB283	377	4	6.34795	0.135863	2.91893	x	NL	25.9667
		SB170	132	1	4.29863	0.257197	23.7573	0.181374	NPLP		SB283	378	4	6.35068	0.23969	5.88943	x	NL	26
		SB170	136	1	4.30959	0.338821	15.9806	0.191356	NPLP		SB283	382	4	6.36164	0.157496	3.35754	x	NL	26.1333
		SB170	137	1	4.31233	0.259922	15.3217	x	NPLP		SB283	383	4	6.36438	0.215142	4.88771	x	NL	26.1667
		SB170	138	1	4.31507	0.296369	14.1624	0.181761	NPLP		SB283	385	4	6.36986	0.134256	2.55991	x	NL	26.2333
		SB170	139	1	4.31781	0.244676	15.9028	0.135471	NPLP		SB283	386	4	6.3726	0.228561	4.72661	x	NL	26.2667
		SB170	142	1	4.32603	0.237976	4.46287	0.216442	NPLP		SB283	392	4	6.38904	0.11218	2.01675	x	NL	26.4667
		SB170	143	1	4.32877	0.341459	5.16387	0.235699	NPLP		SB283	393	4	6.39178	0.138729	3.2673	x	NL	26.5
		SB170	149	1	4.34521	0.298893	2.93187	0.169354	NL		SB283	889	1	7.75068	0.084731	3.84949	x	NL	43.0333
		SB170	151	1	4.35068	0.195406	2.25332	0.108521	NL		SB283	891	1	7.75616	0.172821	5.01723	x	NL	43.1
		SB170	152	1	4.35342	0.254368	3.03669	x	NL		SB283	896	1	7.76986	x	6.55524	x	NL	43.2667
		SB170	153	1	4.35616	0.341224	4.76837	0.163287	NL		SB283	900	1	7.78082	0.0978586	1.65107	x	NL	43.4
		SB170	156	1	4.36438	0.446603	2.28311	0.131007	NL		SB283	901	1	7.78356	0.0892076	2.97872	x	NL	43.4333
		SB170	157	1	4.36712	0.347656	1.44681	x	NL		SB283	903	2	7.78904	0.193929	6.02958	x	NL	43.5
		SB170	158	1	4.36986	0.472387	1.78887	0.0953335	NL		SB283	914	2	7.81918	0.138452	6.62304	x	NL	43.8667
		SB170	159	1	4.3726	0.571669	1.67118	0.106816	NL		SB283	916	2	7.82466	0.155198	5.85648	x	NL	43.9333
		SB170	163	1	4.38356	0.312117	6.66455	0.205523	NL		SB283	918	2	7.83014	0.211832	7.41413	x	NL	44
		SB170	164	1	4.3863	0.422778	4.68504	0.210867	NL		SB283	921	2	7.83836	0.176407	5.41862	x	NL	44.1
		SB170	167	1	4.39452	0.343271	6.47983	0.484571	NL		SB283	924	2	7.84658	0.145034	3.62902	x	NL	44.2
		SB170	170	1	4.40274	0.288883	4.74098	0.15318	NL		SB283	938	2	7.88493	x	5.47538	x	NL	44.6667
		SB170	171	2	4.40548	0.294571	3.85206	x	NL		SB283	943	2	7.89863	0.123104	4.16568	x	NL	44.8333
		SB170	172	2	4.40822	0.224134	2.52697	0.151844	NL		SB283	951	2	7.92055	0.0909715	0.559825	x	NL	45.1
		SB170	173	2	4.41096	0.208433	2.77191	0.213822	NL		SB283	952	2	7.92329	0.0890697	2.12223	x	NL	45.1333
		SB170	177	2	4.42192	0.54813	4.53512	0.149497	NL		SB283	955	2	7.93151	0.178061	5.27244	x	NL	45.2333
		SB170	179	2	4.4274	0.37831	3.14026	0.0627452	NL		SB283	958	2	7.93973	0.129633	4.4139	x	NL	45.3333
		SB170	180	2	4.43014	0.426279	3.97089	0.145542	NL		SB283	959	2	7.94247	0.149041	5.82826	x	NL	45.3667
		SB170	181	2	4.43288	0.409958	2.85718	0.0763043	NL		SB283	972	2	7.97808	0.13374	2.90821	x	NL	45.8
		SB170	184	2	4.4411	0.690822	1.38232	0.102598	NL		SB283	987	2	8.01918	0.0977953	3.15735	x	NL	46.3
		SB170	185	2	4.44384	0.267287	1.00585	0.104202	NL		SB283	991	2	8.03014	0.138034	3.68908	x	NL	46.4333
		SB170	187	2	4.44932	0.348717	0.466897	0.114176	NL		SB283	992	2	8.03288	0.270932	6.07589	x	NL	46.4667
		SB170	188	2	4.45205	0.287307	1.20211	0.104612	NL		SB283	998	3	8.04932	0.216206	5.81365	x	NL	46.6667
		SB170	191	2	4.46027	0.267059	3.91129	0.366914	NL		SB283	1000	3	8.05479	0.206458	6.99647	x	NL	46.7333
		SB170	192	2	4.46301	0.210498	3.76945	0.36938	NL		SB283	1002	3	8.06027	0.190021	5.67702	x	NL	46.8
		SB170	193	2	4.46575	0.228071	4.66665	0.34375	NL		SB283	1003	3	8.06301	0.184486	4.68673	x	NL	46.8333
		SB170	194	2	4.46849	0.195499	3.47593	0.263823	NL		SB283	1006	3	8.07123	0.221957	5.50106	x	NL	46.9333
		SB170	198	2	4.47945	0.31839	3.32451	0.28843	NL		SB283	1012	3	8.08767	0.279428	5.77691	x	NL	47.1333
		SB170	199	2	4.48219	0.305441	2.74559	0.194458	NL		SB283	1014	3	8.09315	0.170565	3.94158	x	NL	47.2
		SB170	200	2	4.48493	0.284009	3.02901	0.24813	NL		SB283	1016	3	8.09863	0.186431	4.69257	x	NL	47.2667
		SB170	201	2	4.48767	0.335451	2.72005	0.267881	NL		SB283	1019	3	8.10685	0.207179	5.11418	x	NL	47.3667
		SB170	202	2	4.49041	0.277706	3.94346	0.193301	NL		SB283	1020	3	8.10959	0.269242	5.61818	x	NL	47.4
		SB170	205	2	4.49863	0.442898	3.37797	0.208111	NL		SB283	1023	3	8.11781	0.397361	7.4551	x	NL	47.5
		SB170	206	2	4.50137	0.369691	3.70197	0.167778	NL		SB283	1035	3	8.15068	0.183256	4.39161	x	NL	47.9
		SB170	207	2	4.50411	0.35944	3.36392	0.150336	NL		SB283	1042	3	8.16986	0.350258	5.89355	x	NL	48.1333
		SB170	208	2	4.50685	0.379293	2.4818	0.162819	NL		SB283	1043	3	8.1726	0.204975	5.06806	x	NL	48.1667
		SB170	209	2	4.50959	0.43117	3.52435	0.191816	NL		SB283	1044	3	8.17534	0.346198	7.53235	x	NL	48.2
		SB170	212	2	4.51781	0.334435	5.0071	0.19864	NL		SB283	1047	3	8.18356	0.157342	5.19271	x	NL	48.3
		SB170	213	2	4.52055	0.407967	2.68832	0.213852	NL		SB283	1048	3	8.1863	0.115692	3.03798	x	NL	48.3333
		SB170	214	2	4.52329	0.305398	2.61893	0.147487	NL		SB283	1049	3	8.18904	0.195921	5.04079	x	NL	48.3667
		SB170	215	2	4.52603	0.253798	0.41458	0.1518	NL		SB283	1050	3	8.19178	0.118805	2.36583	x	NL	48.4
		SB170	216	2	4.52877	0.272658	5.40872	0.093256	NL		SB283	1051	3	8.19452	0.178861	4.91723	x	NL	48.4333
		SB170	220	2	4.53973	0.413234	1.28804	0.101446	NL		SB283	1054	3	8.20274	0.279574	7.2436	x	NL	48.5333
		SB170	221	2	4.54247	0.596609	1.49753	0.108978	NL		SB283	1057	3	8.21096	0.2153	5.0818	x	NL	48.6333
		SB170	222	2	4.54521	0.311891	1.56825	0.106728	NL		SB283	1058	3	8.2137	0.468849	8.83701	x	NL	48.6667
		SB170	228	2	4.56164	0.283505	5.04242	0.537418	NL		SB283	1062	3	8.22466	0.270227	6.9374	x	NL	48.8
		SB170	229	2	4.56438	0.293799	2.64466	0.297089	NL		SB283	1065	3	8.23288	0.268754	6.48008	x	NL	48.9
		SB170	230	2	4.56712	0.292578	3.83275	0.572618	NL		SB283	1066	3	8.23562	0.150232	4.59388	x	NL	48.9333
		SB170	231	2	4.56986	0.228949	3.49145	0.415237	NL		SB283	1068	3	8.2411	0.183648	5.74804	x	NL	49
		SB170	233	2	4.57534	0.24056	3.90452	0.545828	NL		SB283	1069	3	8.24384	0.136202	3.83345	x	NL	49.0333
		SB170	234	2	4.57808	0.315088	3.4992	0.379041	NL		SB283	1070	3	8.24658	0.184317	4.62412	x	NL	49.0667
		SB170	236	2	4.58356	0.282786	3.36688	0.383661	NL
		SB170	240	2	4.59452	0.230335	3.02404	0.294343	NL
		SB170	241	2	4.59726	0.322407	3.74668	0.382858	NL
		SB170	247	2	4.6137	0.361572	4.40095	0.202069	NL
		SB170	248	2	4.61644	0.381421	4.16177	0.212337	NL
		SB170	249	2	4.61918	0.339455	2.98277	0.166999	NL
		SB170	250	2	4.62192	0.246912	2.68404	0.153886	NL
		SB170	252	2	4.6274	0.41806	2.96994	0.230936	NL
		SB170	254	2	4.63288	0.340742	1.70022	0.162079	NL
		SB170	255	2	4.63562	0.531365	1.98888	0.121529	NL
		SB170	256	2	4.63836	0.565898	1.53858	0.114402	NL
		SB170	258	2	4.64384	0.887707	1.3814	0.105979	NL
		SB170	264	3	4.66027	1.04154	1.70823	0.138467	NL
		SB170	265	3	4.66301	0.276247	3.67712	0.36688	NPLP
		SB170	266	3	4.66575	0.312252	3.781	0.268444	NPLP
		SB170	268	3	4.67123	0.279471	4.48843	0.217601	NPLP
		SB170	270	3	4.67671	0.394195	4.65421	0.185764	NPLP
		SB170	271	3	4.67945	0.291985	5.29508	0.245437	NPLP
		SB170	272	3	4.68219	0.300702	4.67474	0.195413	NPLP
		SB170	274	3	4.68767	0.324443	6.10495	0.243597	NPLP
		SB170	275	3	4.69041	0.296985	3.80299	0.205877	NPLP
		SB170	276	3	4.69315	0.315863	5.25405	0.279544	NPLP
		SB170	279	3	4.70137	0.280475	5.53961	0.211935	NPLP
		SB170	280	3	4.70411	0.358088	5.91982	0.27804	NPLP
		SB170	283	3	4.71233	0.264709	7.31352	0.250416	NPLP
		SB170	284	3	4.71507	0.227992	5.12581	0.168273	NPLP
		SB170	285	3	4.71781	0.317116	7.97565	0.375375	NPLP
		SB170	286	3	4.72055	0.424517	5.26295	0.257855	NPLP
		SB170	289	3	4.72877	0.337176	4.95463	0.259483	NPLP
		SB170	291	3	4.73425	0.265148	4.7322	0.259819	NPLP
		SB170	292	3	4.73699	0.242852	4.97768	0.348026	NPLP
		SB170	293	3	4.73973	0.378566	5.52395	0.37582	NPLP
		SB170	296	3	4.74795	0.344152	5.22773	0.322254	NPLP
		SB170	298	3	4.75342	0.320056	3.48458	0.260256	NPLP
		SB170	299	3	4.75616	0.305811	4.03311	0.429215	NPLP
		SB170	300	3	4.7589	0.301918	2.75676	0.286017	NPLP
		SB170	303	3	4.76712	0.262868	2.6195	0.323592	NPLP
		SB170	304	3	4.76986	0.277488	2.96029	0.345924	NPLP
		SB170	305	3	4.7726	0.231184	2.30049	0.324881	NPLP
		SB170	306	3	4.77534	0.217806	1.52765	0.2068	NPLP
		SB170	307	3	4.77808	0.2392	1.269	0.205691	NL
		SB170	310	3	4.7863	0.254435	0.347455	0.0851369	NL
		SB170	311	3	4.78904	0.305003	0.354303	0.10282	NL
		SB170	312	3	4.79178	0.317528	0.403896	x	NL
		SB170	313	3	4.79452	0.305813	0.361455	0.0773759	NL
		SB170	314	3	4.79726	0.362942	0.39651	0.0723301	NL
		SB170	317	3	4.80548	0.450114	0.530674	0.113225	NL
		SB170	319	3	4.81096	0.267463	2.05568	0.167176	NL
		SB170	321	3	4.81644	0.228912	3.09619	0.284839	NL
		SB170	322	3	4.81918	0.179416	3.3367	0.296165	NL
		SB170	324	3	4.82466	0.27083	3.18263	0.321782	NL
		SB170	326	3	4.83014	0.374243	3.91027	0.483826	NL
		SB170	328	3	4.83562	0.292522	3.29551	0.410766	NL
		SB170	331	3	4.84384	0.231725	2.3584	0.301648	NL
		SB170	332	3	4.84658	0.320675	2.26388	0.295191	NL
		SB170	333	3	4.84932	0.229862	0.356421	0.132189	NL
		SB170	334	3	4.85205	0.266244	0.489228	0.137065	NL
		SB170	336	3	4.85753	0.306191	0.425508	0.13543	NL
		SB170	338	3	4.86301	0.567969	1.08769	0.0791411	NL
		SB170	339	3	4.86575	0.224089	0.281769	0.0683416	NL
		SB170	340	3	4.86849	0.514108	0.406091	0.111436	NL
		SB170	341	3	4.87123	0.345656	1.26598	0.170747	NL
		SB170	342	3	4.87397	0.17412	1.97561	2.15583	NL
		SB170	343	3	4.87671	0.232627	3.44755	0.27044	NL
		SB170	345	3	4.88219	0.189049	3.31489	0.297147	NL
		SB170	346	3	4.88493	0.216414	4.64606	0.462413	NL
		SB170	347	3	4.88767	0.217608	3.24854	0.177389	NL
		SB170	349	3	4.89315	0.174838	2.45158	0.198555	NL
		SB170	352	3	4.90137	0.196406	2.16841	0.145072	NL
		SB170	353	3	4.90411	0.203314	2.40608	0.12116	NL
		SB170	354	4	4.90685	0.209056	1.8476	0.210425	NL
		SB170	355	4	4.90959	0.231537	1.40189	0.108434	NL
		SB170	359	4	4.92055	0.197762	1.14004	0.164332	NL
		SB170	360	4	4.92329	0.232323	1.88155	0.128509	NL
		SB170	361	4	4.92603	0.2716	1.60814	0.0820091	NL
		SB170	366	4	4.93973	0.164001	1.50789	0.103326	NL
		SB170	367	4	4.94247	0.23906	1.74322	0.126074	NL
		SB170	369	4	4.94795	0.273399	1.85029	0.191773	NL
		SB170	373	4	4.9589	0.183449	1.52292	0.19031	NL
		SB170	374	4	4.96164	0.301143	3.22147	0.227328	NL
		SB170	375	4	4.96438	0.21848	1.51952	0.195407	NL
		SB170	376	4	4.96712	0.257508	2.97049	0.267426	NL
		SB170	377	4	4.96986	0.230572	2.76656	0.202439	NL
		SB170	380	4	4.97808	0.324649	1.18846	0.1994	NL
		SB170	381	4	4.98082	0.268396	2.51632	0.167948	NL
		SB170	382	4	4.98356	0.373463	1.08719	0.186345	NL
		SB170	384	4	4.98904	0.569213	1.08778	0.134084	NL
		SB170	389	4	5.00274	0.711391	2.23708	0.116156	NL
		SB170	390	4	5.00548	0.240319	1.66993	0.14123	NPLP
		SB170	394	4	5.01644	0.203242	2.8258	0.25107	NPLP
		SB170	396	4	5.02192	0.235087	4.18577	0.25209	NPLP
		SB170	397	4	5.02466	0.203477	3.03422	0.224814	NPLP
		SB170	401	4	5.03562	0.166646	4.54092	0.242875	NPLP
		SB170	408	4	5.05479	0.182778	17.7393	0.248304	NPLP
		SB170	409	4	5.05753	0.225679	14.9471	0.224966	NPLP
		SB170	415	4	5.07397	0.19185	18.6848	0.235044	NPLP
		SB170	422	4	5.09315	0.20029	6.27923	0.139196	NPLP
		SB170	424	4	5.09863	0.215771	5.77461	0.322124	NPLP
		SB170	425	4	5.10137	0.21687	4.19723	0.147225	NPLP
		SB170	429	4	5.11233	0.247948	1.36331	0.143265	NL
		SB170	430	4	5.11507	0.223071	2.75504	0.222539	NL
		SB170	436	4	5.13151	0.243406	1.86669	0.145401	NL
		SB170	438	4	5.13699	0.238129	1.10724	0.204093	NL
		SB170	443	4	5.15068	0.277391	1.36985	0.0778294	NL
		SB170	445	1	5.15616	0.185775	2.63501	0.209567	NL
		SB170	446	1	5.1589	0.190578	3.12613	0.236234	NL
		SB170	585	2	5.53973	0.717517	0.672461	0.0997709	NPLP
		SB170	590	2	5.55342	0.313376	5.60575	0.316764	NPLP
		SB170	592	2	5.5589	0.198393	4.96395	0.207756	NPLP
		SB170	597	2	5.5726	0.495419	7.09262	x	NPLP
		SB170	599	2	5.57808	0.43045	7.53352	0.143335	NPLP
		SB170	600	2	5.58082	0.291872	6.29798	0.202211	NPLP
		SB170	604	2	5.59178	0.2969	6.11896	0.213792	NPLP
		SB170	606	2	5.59726	0.482675	26.0926	0.443773	NPLP
		SB170	611	2	5.61096	0.365879	20.4605	0.21699	NPLP
		SB170	612	2	5.6137	x	x	0.26715	NPLP
		SB170	613	2	5.61644	0.379815	23.2066	x	NPLP
		SB170	614	2	5.61918	0.235562	9.77903	0.270025	NPLP
		SB170	618	2	5.63014	0.387095	1.52641	0.133978	NPLP
		SB170	620	2	5.63562	0.319189	2.47026	0.140324	NPLP
		SB170	622	2	5.6411	0.300629	6.28373	0.233719	NPLP
		SB170	625	2	5.64932	0.339135	7.37863	0.461624	NPLP
		SB170	627	2	5.65479	0.166262	2.88992	0.12236	NPLP
		SB170	629	3	5.66027	0.225605	3.08348	0.345969	NL
		SB170	633	3	5.67123	0.212442	2.06337	0.171114	NL
		SB170	634	3	5.67397	0.280435	3.19837	0.225318	NL
		SB170	639	3	5.68767	0.329469	2.51433	0.182997	NL
		SB170	641	3	5.69315	0.290175	3.45347	0.274345	NL
		SB170	646	3	5.70685	0.39925	3.3745	0.229937	NL
		SB170	648	3	5.71233	0.330831	2.41877	0.169924	NL
		SB170	649	3	5.71507	0.272617	1.98845	0.191921	NL
		SB170	653	3	5.72603	0.315953	2.1987	0.238593	NL
		SB170	655	3	5.73151	0.310955	1.81954	0.133977	NL
		SB170	657	3	5.73699	0.142013	1.9473	0.110612	NL
		SB170	660	3	5.74521	0.370209	2.1553	0.19375	NL
		SB170	662	3	5.75068	0.262792	2.57799	0.242094	NL
		SB170	663	3	5.75342	0.312197	3.0313	0.20656	NL
		SB170	667	3	5.76438	0.397395	4.30885	0.453874	NL
		SB170	669	3	5.76986	0.144531	3.39268	0.208571	NL
		SB170	670	3	5.7726	0.33276	2.66386	0.185416	NL
		SB170	676	3	5.78904	0.318466	2.51489	0.270328	NL
		SB170	677	3	5.79178	0.249075	2.74996	0.264435	NL
		SB170	681	3	5.80274	0.240765	3.18844	0.697021	NL
		SB170	683	3	5.80822	0.258601	1.57105	0.186173	NL
		SB170	684	3	5.81096	0.252092	2.91901	0.224829	NL
		SB170	688	3	5.82192	0.257106	2.53895	0.257448	NL
		SB170	691	3	5.83014	0.269166	2.92569	0.306498	NL
		SB170	696	3	5.84384	0.232964	2.55383	0.197707	NL
		SB170	697	3	5.84658	0.245402	3.45869	0.179562	NL
		SB170	702	3	5.86027	0.224895	2.57113	0.149944	NL
		SB170	705	3	5.86849	0.319223	3.21917	0.462784	NL
		SB170	709	3	5.87945	0.48077	2.2499	0.167609	NL
		SB170	710	3	5.88219	0.547029	2.36142	0.154203	NL
		SB170	726	4	5.92603	0.158279	3.18087	0.540169	NL
		SB170	727	4	5.92877	0.213305	3.90488	0.483049	NL
		SB170	730	4	5.93699	0.232864	3.80239	0.248411	NL
		SB170	731	4	5.93973	0.165141	2.47371	0.272827	NL
		SB170	733	4	5.94521	0.206332	2.54916	0.300378	NL
		SB170	738	4	5.9589	0.435063	3.28492	0.537396	NL
		SB170	739	4	5.96164	0.280583	2.69317	0.254492	NL
		SB170	747	4	5.98356	0.903788	3.30099	0.290231	NL
		SB170	751	4	5.99452	0.402881	3.98904	0.250064	NL
		SB170	752	4	5.99726	0.574994	4.05185	0.230507	NL
		SB170	754	4	6.00274	0.238103	4.39284	0.232403	NL
		SB170	756	4	6.00822	0.331377	4.64569	0.274679	NL
		SB170	758	4	6.0137	0.121859	4.217	0.151144	NL
		SB170	765	4	6.03288	0.174784	2.93208	0.27422	NL
		SB170	769	4	6.04384	0.0814734	2.51039	0.174921	NL
		SB170	773	4	6.05479	0.0765178	1.76288	0.223416	NL
		SB170	775	4	6.06027	0.166673	x	x	NL
		SB170	776	4	6.06301	0.131424	2.75424	0.196412	NL
		SB170	788	4	6.09589	0.113087	2.99852	0.14142	NL
		SB170	793	4	6.10959	0.343446	1.99525	0.10456	NL
		SB170	797	4	6.12055	x	5.72228	x	NL
		SB170	802	4	6.13425	0.164312	3.66901	0.136799	NL
		SB170	804	4	6.13973	0.11925	3.29698	0.135204	NL
		SB170	807	4	6.14795	0.35273	x	0.320689	NL
		SB170	808	4	6.15068	0.157363	3.71137	0.274901	NL
		SB170	809	1	6.15342	x	2.90877	0.394699	NL
		SB170	811	1	6.1589	0.116799	2.47567	0.109976	NL
		SB170	814	1	6.16712	0.124425	1.78808	0.108663	NL
		SB170	815	1	6.16986	0.212893	x	x	NL
		SB170	816	1	6.1726	0.203271	1.81272	0.129299	NL
		SB170	818	1	6.17808	0.625413	x	0.157979	NL
		SB170	821	1	6.1863	0.151848	1.69455	0.0499756	NL
		SB170	823	1	6.19178	x	0.510921	0.0629135	NL
		SB170	824	1	6.19452	x	3.09356	0.0667206	NL
		SB170	828	1	6.20548	x	3.71022	0.139261	NL
		SB170	830	1	6.21096	x	4.75747	0.266289	NL
		SB170	837	1	6.23014	0.356156	2.46171	0.592516	NL
		SB170	838	1	6.23288	0.591037	4.12873	x	NL
		SB170	842	1	6.24384	0.172717	0.257387	0.0821923	NL
		SB170	844	1	6.24932	0.303891	0.882399	0.0869462	NL
		SB170	845	1	6.25205	0.345865	1.62977	0.0606186	NL
		SB170	849	1	6.26301	0.278476	7.31892	0.220225	NL
		SB170	856	1	6.28219	0.427519	3.39567	0.685538	NL
		SB170	862	1	6.29863	0.609527	4.32203	0.377908	NL
		SB170	864	1	6.30411	0.066693	4.17721	0.414249	NL
		SB170	867	1	6.31233	0.668072	3.95025	0.337402	NL
		SB170	868	1	6.31507	0.410759	2.51515	0.312906	NL
		SB170	870	1	6.32055	0.30747	2.98021	0.295659	NL
		SB170	871	1	6.32329	0.301203	3.8934	0.570893	NL
		SB170	874	1	6.33151	1.36797	4.13234	0.26565	NL
		SB170	876	1	6.33699	0.62354	4.89771	0.342733	NL
		SB170	878	1	6.34247	0.246348	2.62247	0.630966	NPLP
		SB170	883	1	6.35616	0.354951	3.21633	0.303352	NPLP
		SB170	885	1	6.36164	0.417351	4.38819	0.256038	NPLP
		SB170	887	1	6.36712	0.582038	4.86835	0.453838	NPLP
		SB170	889	1	6.3726	0.496528	5.01329	0.330118	NPLP
		SB170	892	1	6.38082	0.703647	6.45349	0.346159	NPLP
		SB170	896	1	6.39178	0.633008	8.06699	0.298735	NPLP
		SB170	897	1	6.39452	0.560249	5.91236	0.59539	NPLP
		SB170	899	1	6.4	0.713211	4.74378	0.234888	NPLP
		SB170	901	2	6.40548	0.602203	6.18268	0.322095	NPLP
		SB170	902	2	6.40822	0.502518	6.90312	0.25992	NPLP
		SB170	904	2	6.4137	0.507552	5.96931	0.268366	NPLP
		SB170	906	2	6.41918	0.605251	5.02776	0.306038	NPLP
		SB170	907	2	6.42192	0.399705	5.18223	0.316712	NPLP
		SB170	911	2	6.43288	0.414664	5.16984	0.44554	NPLP
		SB170	913	2	6.43836	0.550795	4.52122	0.507513	NL
		SB170	914	2	6.4411	0.433888	x	0.450543	NL
		SB170	916	2	6.44658	0.517711	3.96775	0.344769	NL
		SB170	918	2	6.45205	0.666954	4.26931	0.330032	NL
		SB170	921	2	6.46027	0.482728	3.87348	0.66772	NL
		SB170	923	2	6.46575	0.544731	3.27055	0.283147	NL
		SB170	925	2	6.47123	0.487807	3.46915	0.49859	NL
		SB170	927	2	6.47671	0.764419	3.1381	0.299626	NL
		SB170	929	2	6.48219	0.360899	3.56887	0.161765	NL
		SB170	941	2	6.51507	0.486806	4.31429	0.343734	NL
		SB170	944	2	6.52329	0.692439	5.46157	0.263692	NL
		SB170	946	2	6.52877	0.470973	3.7276	0.35436	NL
		SB170	948	2	6.53425	0.450449	4.5998	0.4964	NL
		SB170	950	2	6.53973	0.538522	5.63445	0.262523	NL
		SB170	952	2	6.54521	0.441183	4.55206	0.448501	NL
		SB170	953	2	6.54795	0.483588	4.24837	0.420205	NL
		SB170	956	2	6.55616	0.633047	4.19037	0.362443	NL
		SB170	958	2	6.56164	0.562522	3.23643	0.188792	NL
		SB170	959	2	6.56438	0.609594	2.53364	0.218887	NL
		SB170	961	2	6.56986	0.380563	x	0.165888	NL
		SB170	963	2	6.57534	0.818388	3.39157	0.191857	NPLP
		SB170	966	2	6.58356	0.4974	2.18442	0.120622	NPLP
		SB170	970	2	6.59452	x	5.41618	0.136891	NPLP
		SB170	972	2	6.6	0.811507	10.8877	0.203462	NPLP
		SB170	974	2	6.60548	0.237816	9.81077	0.197554	NPLP
		SB170	976	2	6.61096	x	7.82954	0.296327	NPLP
		SB170	977	2	6.6137	0.40701	8.89702	0.292525	NPLP
		SB170	979	2	6.61918	0.375514	7.13898	0.216867	NPLP
		SB170	981	2	6.62466	0.465377	10.3237	0.206468	NPLP
		SB170	983	2	6.63014	0.278291	13.3383	0.217231	NPLP
		SB170	988	2	6.64384	0.39236	23.7659	0.321813	NPLP
		SB170	989	2	6.64658	0.403135	24.0398	0.368883	NPLP
		SB170	996	3	6.66575	0.264844	3.89074	0.213364	NPLP
		SB170	998	3	6.67123	0.232274	8.613	0.298268	NPLP
		SB170	1001	3	6.67945	0.189832	x	0.151661	NPLP
		SB170	1004	3	6.68767	0.795413	x	x	NPLP
		SB170	1005	3	6.69041	0.340436	7.11976	0.446907	NL
		SB170	1009	3	6.70137	0.405583	4.55301	0.27183	NL
		SB170	1010	3	6.70411	0.391511	4.28826	0.359895	NL
		SB170	1012	3	6.70959	0.280769	3.43823	0.224504	NL
		SB170	1013	3	6.71233	0.283893	3.64952	0.20461	NL
		SB170	1015	3	6.71781	0.454832	3.74207	0.192389	NL
		SB170	1017	3	6.72329	0.337033	2.69814	0.177264	NL
		SB170	1021	3	6.73425	0.47707	0.895272	0.245304	NL
		SB170	1022	3	6.73699	0.297629	x	x	NL
		SB170	1023	3	6.73973	0.358127	0.893715	0.104859	NL
		SB170	1024	3	6.74247	0.598776	x	x	NL
		SB170	1025	3	6.74521	x	0.677234	0.13357	NL
		SB170	1027	3	6.75068	x	2.61154	0.114557	NL
		SB170	1028	3	6.75342	x	2.80208	0.160769	NL
		SB246	269	3	3.68767	0.343332	0.782302	0.17635	NL
		SB246	271	3	3.69315	0.557221	0.771956	0.0496272	NL
		SB246	278	3	3.71233	0.143234	1.34858	0.134044	NL
		SB246	279	3	3.71507	0.294634	2.40929	0.46119	NL
		SB246	280	3	3.71781	0.137758	0.572475	0.165247	NL
		SB246	282	3	3.72329	0.249173	1.29556	0.167207	NL
		SB246	283	3	3.72603	0.173548	0.981305	0.145321	NL
		SB246	284	3	3.72877	0.17209	0.685649	0.0870672	NL
		SB246	286	3	3.73425	0.137866	0.563085	0.11061	NL
		SB246	287	3	3.73699	0.187669	0.617617	0.0952993	NL
		SB246	290	3	3.74521	0.286766	0.468534	0.0464921	NL
		SB246	292	3	3.75068	0.356816	0.784266	0.0734291	NL
		SB246	293	3	3.75342	0.227947	x	0.18148	NL
		SB246	294	3	3.75616	0.330992	0.670022	0.141831	NL
		SB246	295	3	3.7589	0.362087	0.636061	0.0391667	NL
		SB246	299	3	3.76986	0.206986	1.25099	0.0611781	NL
		SB246	301	3	3.77534	0.139395	0.876984	0.0970303	NL
		SB246	307	3	3.79178	0.171008	1.60822	0.104806	NL
		SB246	308	3	3.79452	0.151731	1.35258	0.106276	NL
		SB246	310	3	3.8	0.226962	1.89932	0.122062	NL
		SB246	312	3	3.80548	0.209615	0.783787	0.191841	NL
		SB246	313	3	3.80822	0.268894	1.35584	0.196794	NL
		SB246	314	3	3.81096	0.142809	0.798559	0.108398	NL
		SB246	315	3	3.8137	0.167354	0.686967	0.141953	NL
		SB246	319	3	3.82466	0.151944	1.22053	0.188742	NL
		SB246	320	3	3.8274	x	x	0.209917	NL
		SB246	321	3	3.83014	0.142608	1.03899	x	NL
		SB246	322	3	3.83288	x	1.25005	0.144605	NL
		SB246	323	3	3.83562	0.124148	1.34222	0.087328	NL
		SB246	326	3	3.84384	0.305108	1.02053	0.101759	NL
		SB246	327	3	3.84658	0.314018	0.879875	x	NL
		SB246	328	3	3.84932	0.453564	1.03547	0.103567	NL
		SB246	329	3	3.85205	0.169237	0.897711	0.292103	NL
		SB246	331	3	3.85753	0.651627	1.15308	0.115308	NL
		SB246	333	3	3.86301	0.133193	0.310183	0.147854	NL
		SB246	334	3	3.86575	0.292851	0.948524	x	NL
		SB246	335	3	3.86849	0.216	1.16073	0.0980945	NL
		SB246	336	3	3.87123	0.138323	0.964306	x	NL
		SB246	337	3	3.87397	0.119213	0.843581	0.131013	NL
		SB246	338	3	3.87671	0.135276	1.14866	x	NL
		SB246	339	3	3.87945	0.134881	1.81281	0.177826	NL
		SB246	340	3	3.88219	0.147575	1.96506	x	NL
		SB246	341	3	3.88493	0.262549	3.81252	0.152835	NL
		SB246	343	3	3.89041	0.117829	1.17879	0.105518	NL
		SB246	350	3	3.90959	0.115697	0.992693	0.100053	NL
		SB246	351	3	3.91233	0.163288	1.83468	0.0737577	NL
		SB246	353	3	3.91781	0.159114	1.20876	0.132571	NL
		SB246	354	4	3.92055	0.194025	2.05402	0.120588	NL
		SB246	356	4	3.92603	0.146297	1.37372	0.091468	NL
		SB246	357	4	3.92877	x	1.49102	x	NL
		SB246	358	4	3.93151	0.106777	0.979564	0.0553703	NL
		SB246	359	4	3.93425	x	1.06579	0.0643575	NL
		SB246	360	4	3.93699	0.103922	x	0.083533	NL
		SB246	361	4	3.93973	x	1.1609	0.127218	NL
		SB246	362	4	3.94247	0.140683	0.682828	0.0471829	NL
		SB246	363	4	3.94521	x	1.08559	0.192846	NL
		SB246	364	4	3.94795	0.0863705	0.630085	0.0544938	NL
		SB246	366	4	3.95342	0.158351	1.08697	0.193865	NL
		SB246	367	4	3.95616	x	1.08169	0.156375	NL
		SB246	368	4	3.9589	0.293038	2.61428	0.20865	NL
		SB246	370	4	3.96438	0.172262	4.09014	0.08552	NL
		SB246	372	4	3.96986	0.169918	1.70279	0.144629	NL
		SB246	375	4	3.97808	0.257926	2.28258	0.127217	NL
		SB246	376	4	3.98082	x	1.56395	0.0924725	NL
		SB246	377	4	3.98356	0.291435	2.03906	0.10219	NL
		SB246	378	4	3.9863	x	1.00428	x	NL
		SB246	379	4	3.98904	0.269179	1.52888	0.115271	NL
		SB246	380	4	3.99178	0.388404	1.39408	0.0739991	NL
		SB246	384	4	4.00274	0.448574	0.96899	0.0623397	NL
		SB246	385	4	4.00548	x	0.8272	0.130125	NPLP
		SB246	386	4	4.00822	0.112307	1.67978	0.0886885	NPLP
		SB246	389	4	4.01644	0.181647	0.969867	0.11752	NPLP
		SB246	390	4	4.01918	x	x	0.1143	NPLP
		SB246	391	4	4.02192	0.289404	2.04188	0.133157	NPLP
		SB246	392	4	4.02466	0.165419	2.17202	0.16582	NPLP
		SB246	394	4	4.03014	0.203276	5.08541	0.0863143	NPLP
		SB246	395	4	4.03288	0.120255	1.69639	0.216982	NPLP
		SB246	399	4	4.04384	0.147346	2.67557	0.127426	NPLP
		SB246	405	4	4.06027	0.127532	3.60848	0.138519	NPLP
		SB246	406	4	4.06301	x	2.69197	x	NPLP
		SB246	407	4	4.06575	0.177058	1.64468	0.116701	NPLP
		SB246	409	4	4.07123	0.161957	5.63612	0.172072	NPLP
		SB246	411	4	4.07671	0.318805	13.9336	0.194798	NPLP
		SB246	414	4	4.08493	0.0990789	0.80731	0.107033	NPLP
		SB246	415	4	4.08767	x	1.09308	x	NPLP
		SB246	416	4	4.09041	0.189643	0.785188	0.138795	NPLP
		SB246	418	4	4.09589	0.130192	2.73415	0.27222	NPLP
		SB246	419	4	4.09863	x	3.81403	x	NPLP
		SB246	420	4	4.10137	0.167346	3.83728	0.1373	NPLP
		SB246	423	4	4.10959	0.125684	2.60491	0.127876	NPLP
		SB246	424	4	4.11233	x	2.04301	x	NPLP
		SB246	425	4	4.11507	0.134055	2.2463	0.116663	NPLP
		SB246	426	4	4.11781	x	1.42477	x	NPLP
		SB246	427	4	4.12055	0.114732	1.0799	0.112131	NL
		SB246	428	4	4.12329	0.114729	1.12479	0.116136	NL
		SB246	430	4	4.12877	0.111426	1.16925	0.133394	NL
		SB246	432	4	4.13425	0.141987	1.09489	0.160708	NL
		SB246	433	4	4.13699	x	1.52879	x	NL
		SB246	434	4	4.13973	0.153663	1.17697	0.105291	NL
		SB246	435	4	4.14247	x	1.28483	x	NL
		SB246	436	4	4.14521	0.175196	1.57341	0.21986	NL
		SB246	439	4	4.15342	0.204275	2.12901	0.15859	NL
		SB246	440	4	4.15616	0.180914	0.866393	x	NL
		SB246	441	4	4.1589	0.224373	0.974388	0.155463	NL
		SB246	442	4	4.16164	0.151726	1.02063	0.103041	NL
		SB246	444	4	4.16712	0.201632	1.03542	0.0931001	NL
		SB246	445	1	4.16986	0.198687	0.827472	0.187109	NL
		SB246	449	1	4.18082	0.252135	0.91931	0.0483965	NL
		SB246	450	1	4.18356	0.318713	1.09205	x	NL
		SB246	451	1	4.1863	0.17887	1.1624	0.212425	NL
		SB246	452	1	4.18904	0.221576	1.6866	x	NL
		SB246	453	1	4.19178	0.150103	1.17289	0.120386	NL
		SB246	454	1	4.19452	0.124517	1.19536	0.11907	NL
		SB246	456	1	4.2	0.178895	x	0.159424	NL
		SB246	457	1	4.20274	0.126168	1.07398	0.121848	NL
		SB246	460	1	4.21096	0.11778	0.581004	0.161313	NL
		SB246	461	1	4.2137	0.172569	1.51101	0.117191	NL
		SB246	464	1	4.22192	0.312996	2.02731	0.12825	NL
		SB246	467	1	4.23014	0.242958	0.593147	0.0570983	NL
		SB246	469	1	4.23562	0.365696	1.04705	0.0813661	NL
		SB246	470	1	4.23836	0.394405	0.753852	0.104919	NL
		SB246	476	1	4.25479	0.108917	1.21713	0.0887009	NPLP
		SB246	479	1	4.26301	0.227086	3.1673	0.186731	NPLP
		SB246	482	1	4.27123	0.151655	4.00655	0.167683	NPLP
		SB246	484	1	4.27671	0.251432	3.67541	0.132061	NPLP
		SB246	486	1	4.28219	0.300517	4.0461	0.167006	NPLP
		SB246	493	1	4.30137	0.129736	5.95198	0.0959455	NPLP
		SB246	494	1	4.30411	x	2.86205	x	NPLP
		SB246	495	1	4.30685	0.0840348	3.41931	0.235729	NPLP
		SB246	497	1	4.31233	0.172794	4.94801	0.0896399	NPLP
		SB246	499	1	4.31781	0.099254	6.99259	0.0746705	NPLP
		SB246	500	1	4.32055	0.210922	12.4849	0.101843	NPLP
		SB246	504	1	4.33151	0.194153	8.45035	0.123165	NPLP
		SB246	506	1	4.33699	0.190841	6.85663	0.136835	NPLP
		SB246	510	1	4.34795	0.155699	2.24283	0.134785	NPLP
		SB246	511	1	4.35068	x	3.6687	x	NPLP
		SB246	512	1	4.35342	0.221788	2.72344	0.117212	NPLP
		SB246	514	1	4.3589	x	x	0.480616	NL
		SB246	515	1	4.36164	0.134797	0.943581	0.437625	NL
		SB246	519	1	4.3726	0.237329	1.02332	0.157869	NL
		SB246	520	1	4.37534	0.295787	2.22379	0.370869	NL
		SB246	523	1	4.38356	0.374752	3.68266	x	NL
		SB246	527	1	4.39452	x	1.33302	0.159764	NL
		SB246	529	1	4.4	x	0.617563	0.216124	NL
		SB246	533	1	4.41096	0.289356	0.955923	0.105037	NL
		SB246	535	1	4.41644	0.109749	1.48562	0.278747	NL
		SB246	536	1	4.41918	0.121715	2.48284	1.85319	NL
		SB246	538	2	4.42466	0.131964	0.932368	0.12498	NL
		SB246	539	2	4.4274	0.100466	0.823145	0.125166	NL
		SB246	545	2	4.44384	0.152678	0.791619	0.460479	NL
		SB246	547	2	4.44932	0.116274	0.711942	0.0606657	NL
		SB246	548	2	4.45205	0.150579	0.451405	0.161333	NL
		SB246	551	2	4.46027	0.233781	0.664633	0.423047	NL
		SB246	554	2	4.46849	0.340874	0.672195	0.0594847	NL
		SB246	555	2	4.47123	0.217879	1.50775	1.14369	NPLP
		SB246	563	2	4.49315	0.163581	4.62059	0.138625	NPLP
		SB246	564	2	4.49589	0.15606	4.36651	0.0741359	NPLP
		SB246	566	2	4.50137	0.161948	4.7332	0.140844	NPLP
		SB246	567	2	4.50411	0.165916	4.77447	0.140216	NPLP
		SB246	569	2	4.50959	0.194311	4.842	0.139244	NPLP
		SB246	570	2	4.51233	x	x	0.129358	NPLP
		SB246	573	2	4.52055	0.140393	4.48535	0.147038	NPLP
		SB246	574	2	4.52329	0.108967	3.3655	0.0687447	NPLP
		SB246	578	2	4.53425	0.158465	6.00275	x	NPLP
		SB246	579	2	4.53699	0.276001	7.25401	0.238066	NPLP
		SB246	582	2	4.54521	0.104796	5.08957	0.0593179	NPLP
		SB246	584	2	4.55068	0.134749	5.92508	0.104991	NPLP
		SB246	589	2	4.56438	0.145177	5.49106	0.117497	NPLP
		SB246	591	2	4.56986	0.134926	6.1775	0.14355	NPLP
		SB246	593	2	4.57534	0.352957	6.21017	0.111414	NPLP
		SB246	597	2	4.5863	0.176798	2.61053	0.138253	NPLP
		SB246	598	2	4.58904	0.191415	5.59	0.165414	NPLP
		SB246	602	2	4.6	0.110959	2.048	0.0670987	NPLP
		SB246	603	2	4.60274	0.20419	3.83584	0.166796	NPLP
		SB246	606	2	4.61096	0.287259	2.10789	0.114187	NPLP
		SB246	611	2	4.62466	0.453844	0.778942	0.0776002	NL
		SB246	615	2	4.63562	0.237138	2.43863	0.159028	NL
		SB246	616	2	4.63836	0.161943	2.45932	x	NL
		SB246	617	2	4.6411	0.140816	2.98159	0.129071	NL
		SB246	619	2	4.64658	0.136789	3.49191	0.121737	NL
		SB246	623	2	4.65753	0.0942548	0.925491	x	NL
		SB246	624	2	4.66027	0.133857	2.81879	0.177887	NL
		SB246	626	2	4.66575	0.186233	2.80575	0.269467	NL
		SB246	630	3	4.67671	0.515424	1.77646	0.0980293	NL
		SB246	631	3	4.67945	0.327755	x	x	NL
		SB246	632	3	4.68219	0.288819	0.726569	0.0770849	NPLP
		SB246	640	3	4.70411	0.248442	5.96581	0.151491	NPLP
		SB246	643	3	4.71233	0.256996	9.34882	0.128802	NPLP
		SB246	644	3	4.71507	0.336921	7.33364	0.182087	NPLP
		SB246	646	3	4.72055	0.318231	7.14906	0.158925	NPLP
		SB246	648	3	4.72603	0.181999	3.85824	0.149729	NPLP
		SB246	649	3	4.72877	0.281064	6.21311	0.102476	NPLP
		SB246	651	3	4.73425	0.285741	8.84927	0.240091	NPLP
		SB246	653	3	4.73973	0.166143	8.72674	0.169913	NPLP
		SB246	654	3	4.74247	0.134304	10.869	0.154312	NPLP
		SB246	659	3	4.75616	0.195229	11.0066	0.133832	NPLP
		SB246	661	3	4.76164	0.145381	4.75933	0.399994	NPLP
		SB246	664	3	4.76986	0.328918	7.25718	0.0920991	NPLP
		SB246	666	3	4.77534	0.176598	7.27735	0.131559	NPLP
		SB246	671	3	4.78904	0.141426	3.79926	0.11599	NPLP
		SB246	675	3	4.8	0.20383	1.95896	0.148246	NPLP
		SB246	676	3	4.80274	0.225622	3.22445	0.153528	NPLP
		SB246	678	3	4.80822	0.168421	2.98885	0.0962079	NPLP
		SB246	680	3	4.8137	0.174536	2.71721	0.112999	NPLP
		SB246	682	3	4.81918	0.199237	2.32665	0.129591	NPLP
		SB246	685	3	4.8274	0.176476	0.682376	0.108338	NL
		SB246	686	3	4.83014	0.229053	x	0.0746998	NL
		SB246	688	3	4.83562	0.161142	0.772876	0.0963317	NL
		SB246	689	3	4.83836	0.374012	1.92841	0.130658	NL
		SB246	691	3	4.84384	0.535084	1.00753	0.16647	NL
		SB246	693	3	4.84932	0.611265	0.929778	0.100124	NL
		SB246	694	3	4.85205	0.428248	0.762141	0.0806364	NL
		SB246	696	3	4.85753	0.0918555	0.689182	0.139327	NL
		SB246	699	3	4.86575	0.136257	2.67279	0.0900802	NL
		SB246	700	3	4.86849	0.163056	0.692289	0.111436	NL
		SB246	702	3	4.87397	0.17722	3.23693	0.213402	NL
		SB246	703	3	4.87671	0.176567	2.23405	0.206859	NL
		SB246	705	3	4.88219	0.274792	3.06751	0.166231	NL
		SB246	707	3	4.88767	0.135706	0.946465	0.151353	NL
		SB246	710	3	4.89589	0.188183	1.98783	0.183863	NL
		SB246	712	3	4.90137	0.315244	3.09515	0.0531766	NL
		SB246	714	3	4.90685	0.124915	1.77361	0.285207	NL
		SB246	717	3	4.91507	0.214474	1.44628	0.114859	NL
		SB246	719	3	4.92055	x	1.92247	0.106238	NL
		SB246	720	4	4.92329	0.13665	0.276039	0.0612114	NL
		SB246	724	4	4.93425	0.283796	0.514025	0.0899057	NL
		SB246	730	4	4.95068	0.142774	1.64101	0.203359	NL
		SB246	731	4	4.95342	0.142324	2.62375	0.119188	NL
		SB246	733	4	4.9589	0.382442	x	0.164764	NL
		SB246	735	4	4.96438	0.23426	2.79899	0.0642642	NL
		SB246	736	4	4.96712	0.221287	2.33053	0.141308	NL
		SB246	738	4	4.9726	0.167923	2.08662	0.207098	NL
		SB246	741	4	4.98082	0.170139	2.28797	0.277538	NL
		SB246	744	4	4.98904	0.177308	2.34798	0.096535	NL
		SB246	747	4	4.99726	0.203943	1.79776	0.0944875	NL
		SB246	748	4	5	0.222326	1.69824	0.100712	NL
		SB246	752	4	5.01096	0.255973	1.32082	0.1131	NL
		SB246	754	4	5.01644	0.373059	0.372955	0.0999894	NL
		SB246	758	4	5.0274	0.617447	1.23467	0.0759518	NL
		SB246	760	4	5.03288	x	1.85097	0.0646713	NL
		SB246	761	4	5.03562	0.259819	x	0.0864802	NL
		SB246	762	4	5.03836	0.20117	2.19346	0.277962	NPLP
		SB246	765	4	5.04658	0.206589	3.7977	0.200758	NPLP
		SB246	766	4	5.04932	0.182084	5.55816	0.156181	NPLP
		SB246	768	4	5.05479	0.142526	4.67133	0.190514	NPLP
		SB246	772	4	5.06575	0.413871	8.09281	0.168947	NPLP
		SB246	774	4	5.07123	0.259136	6.96854	0.0646668	NPLP
		SB246	776	4	5.07671	0.175604	8.66602	0.152655	NPLP
		SB246	778	4	5.08219	0.201986	8.26686	0.11394	NPLP
		SB246	780	4	5.08767	0.163495	8.57835	0.153105	NPLP
		SB246	781	4	5.09041	0.133877	5.92177	0.138804	NPLP
		SB246	783	4	5.09589	0.0977916	5.85066	0.186666	NPLP
		SB246	786	4	5.10411	0.0842417	7.72547	0.0491778	NPLP
		SB246	787	4	5.10685	0.146451	2.84631	0.0989968	NPLP
		SB246	789	4	5.11233	0.203494	10.1912	0.111136	NPLP
		SB246	791	4	5.11781	0.183392	10.6501	0.153962	NPLP
		SB246	793	4	5.12329	0.216598	3.59653	0.0621639	NPLP
		SB246	794	4	5.12603	0.163393	5.98274	0.398662	NPLP
		SB246	797	4	5.13425	0.18391	4.30135	0.13599	NPLP
		SB246	798	4	5.13699	0.227585	4.20586	0.0905931	NPLP
		SB246	800	4	5.14247	0.131001	3.08178	0.114364	NPLP
		SB246	802	4	5.14795	0.188064	3.76312	0.157359	NPLP
		SB246	804	4	5.15342	0.158363	2.66559	0.141131	NPLP
		SB246	805	4	5.15616	0.125426	2.12722	0.0720891	NPLP
		SB246	807	4	5.16164	0.0976218	1.597	0.0658796	NPLP
		SB246	809	4	5.16712	0.142697	1.85707	0.166946	NPLP
		SB246	811	1	5.1726	0.125061	4.71829	0.151404	NPLP
		SB246	812	1	5.17534	x	x	0.0592958	NL
		SB246	814	1	5.18082	0.293421	0.639577	0.0634509	NL
		SB246	818	1	5.19178	0.159093	2.32511	0.0852483	NL
		SB246	820	1	5.19726	0.142172	3.5314	0.0872435	NL
		SB246	821	1	5.2	0.1682	2.51841	0.0810548	NL
		SB246	823	1	5.20548	0.150956	2.41326	0.131695	NL
		SB246	825	1	5.21096	0.243879	2.96918	0.0686376	NL
		SB246	828	1	5.21918	0.135	2.13111	0.0567583	NL
		SB246	829	1	5.22192	0.201246	2.30339	0.110929	NL
		SB246	831	1	5.2274	0.194804	1.58991	0.236078	NL
		SB246	833	1	5.23288	0.32094	1.27467	0.0626657	NL
		SB246	835	1	5.23836	0.361775	1.64944	0.064735	NL
		SB246	842	1	5.25753	0.0844419	1.98037	0.0556551	NL
		SB246	845	1	5.26575	0.139307	2.31502	0.193757	NL
		SB246	846	1	5.26849	0.170744	3.62864	0.123939	NL
		SB246	849	1	5.27671	0.11238	2.96769	0.0761283	NL
		SB246	850	1	5.27945	0.13905	1.98314	0.081449	NL
		SB246	855	1	5.29315	0.122137	1.95888	0.0584992	NL
		SB246	856	1	5.29589	0.101779	1.79088	0.0630301	NL
		SB246	859	1	5.30411	0.305528	3.87359	0.183634	NL
		SB246	861	1	5.30959	0.266784	2.34882	0.232812	NL
		SB246	868	1	5.32877	0.216105	0.374567	0.0505723	NL
		SB246	875	1	5.34795	0.278192	2.69845	0.191807	NL
		SB246	876	1	5.35068	0.199031	3.05788	0.204121	NPLP
		SB246	878	1	5.35616	0.242057	6.73154	0.184616	NPLP
		SB246	882	1	5.36712	0.272996	6.93071	0.137466	NPLP
		SB246	884	1	5.3726	0.191617	4.76301	0.104838	NPLP
		SB246	889	1	5.3863	0.111495	7.32448	0.116058	NPLP
		SB246	892	1	5.39452	0.258295	6.98496	1.046	NPLP
		SB246	896	1	5.40548	0.0947402	3.71862	0.0770153	NPLP
		SB246	898	1	5.41096	0.164434	10.8782	0.111763	NPLP
		SB246	901	1	5.41918	0.167679	7.30282	0.134392	NPLP
		SB246	903	2	5.42466	0.171246	5.48814	0.151607	NPLP
		SB246	905	2	5.43014	0.201052	4.35252	0.104906	NPLP
		SB246	906	2	5.43288	0.143388	6.44088	0.0907461	NPLP
		SB246	913	2	5.45205	0.101216	2.15779	0.0850312	NL
		SB246	915	2	5.45753	0.205929	1.3278	0.118041	NL
		SB246	917	2	5.46301	0.199015	1.83931	0.143846	NL
		SB246	921	2	5.47397	0.18748	1.36818	0.0793983	NL
		SB246	924	2	5.48219	0.565496	0.713871	0.0546886	NL
		SB246	926	2	5.48767	0.400641	0.413641	0.0753885	NL
		SB246	929	2	5.49589	0.33365	2.49523	0.0463702	NL
		SB246	931	2	5.50137	0.0803117	2.2714	0.0779163	NL
		SB246	938	2	5.52055	0.0849991	1.90497	0.0872021	NL
		SB246	940	2	5.52603	0.173477	1.8432	0.0851531	NL
		SB246	942	2	5.53151	0.257535	2.30069	0.0915107	NL
		SB246	947	2	5.54521	0.354058	0.328424	0.0836223	NL
		SB246	952	2	5.5589	0.203626	0.424503	0.030341	NL
		SB246	953	2	5.56164	0.15548	2.24559	0.0749354	NL
		SB246	958	2	5.57534	0.0729606	2.28413	0.0570976	NL
		SB246	959	2	5.57808	0.0827952	2.83275	0.142587	NL
		SB246	965	2	5.59452	0.108936	3.89215	0.135879	NPLP
		SB246	967	2	5.6	0.258447	7.28734	0.194049	NPLP
		SB246	968	2	5.60274	0.098313	3.38607	0.109145	NPLP
		SB246	971	2	5.61096	0.171438	8.43042	0.108314	NPLP
		SB246	974	2	5.61918	0.101985	5.78719	0.10108	NPLP
		SB246	975	2	5.62192	0.319785	2.24348	0.070362	NPLP
		SB246	978	2	5.63014	0.342882	0.71599	0.073618	NPLP
		SB246	980	2	5.63562	0.117343	4.97643	0.069705	NPLP
		SB246	982	2	5.6411	0.0737648	5.93891	0.0597083	NPLP
		SB246	987	2	5.65479	0.133136	4.8962	0.132743	NPLP
		SB246	989	2	5.66027	0.141096	6.31812	0.0870759	NPLP
		SB246	993	2	5.67123	0.0934046	1.33769	0.0772323	NL
		SB246	994	3	5.67397	0.136308	3.6325	0.176801	NL
		SB246	999	3	5.68767	0.328985	3.36124	0.140637	NL
		SB246	1003	3	5.69863	0.304208	1.88591	0.0526845	NL
		SB246	1004	3	5.70137	0.194661	0.689053	0.0831179	NL
		SB246	1017	3	5.73699	0.135132	2.86663	0.146145	NL
		SB246	1020	3	5.74521	0.177045	2.21799	0.205341	NL
		SB246	1022	3	5.75068	0.201534	1.93259	0.109347	NL
		SB246	1024	3	5.75616	0.160798	2.06666	0.215966	NL
		SB246	1027	3	5.76438	0.138204	0.725018	0.100744	NL
		SB246	1029	3	5.76986	0.604687	0.775378	0.0628673	NL
		SB246	1038	3	5.79452	0.137124	3.12144	0.12254	NL
		SB246	1050	3	5.8274	0.159506	7.82537	0.0982915	NPLP
		SB246	1052	3	5.83288	0.128713	6.01934	0.0807521	NPLP
		SB246	1055	3	5.8411	0.147579	6.08895	0.240489	NPLP
		SB246	1057	3	5.84658	0.121555	5.09593	0.184491	NPLP
		SB246	1060	3	5.85479	0.180728	9.88532	0.224915	NPLP
		SB246	1066	3	5.87123	0.673207	2.88235	0.139125	NPLP
		SB246	1068	3	5.87671	0.181472	6.22401	0.916205	NPLP
		SB246	1070	3	5.88219	0.213968	6.06499	0.187956	NPLP
		SB246	1072	3	5.88767	0.127295	3.99478	0.0649936	NPLP
		SB246	1074	3	5.89315	0.175341	3.4581	0.124681	NPLP
		SB246	1075	3	5.89589	0.337294	6.43267	0.177967	NPLP
		SB246	1078	3	5.90411	0.16477	3.2874	0.213195	NPLP
		SB246	1081	3	5.91233	x	2.18658	x	NPLP
		SB246	1084	3	5.92055	0.170368	6.55161	0.0976593	NPLP
		SB246	1085	4	5.92329	0.111194	3.84722	0.144988	NPLP
		SB246	1093	4	5.94521	0.522586	3.65061	0.039039	NPLP
		SB246	1096	4	5.95342	0.116049	2.64674	0.170972	NPLP
		SB246	1098	4	5.9589	0.146787	2.69373	0.177192	NPLP
		SB246	1100	4	5.96438	0.178891	5.83317	0.116171	NPLP
		SB246	1102	4	5.96986	0.138588	3.95006	0.133527	NL
		SB246	1103	4	5.9726	0.249993	2.59087	0.270419	NL
		SB246	1106	4	5.98082	0.169701	3.50398	0.180148	NL
		SB246	1108	4	5.9863	0.203866	4.02562	0.106276	NL
		SB246	1112	4	5.99726	0.327717	4.95966	0.0974004	NL
		SB246	1117	4	6.01096	0.451235	2.12558	0.170335	NL
		SB246	1122	4	6.02466	0.187876	2.81814	0.148754	PLP
		SB246	1125	4	6.03288	x	1.89652	x	PLP
		SB246	1126	4	6.03562	x	x	0.0930954	PLP
		SB246	1127	4	6.03836	0.117849	2.46285	0.124252	PLP
		SB246	1128	4	6.0411	x	5.08391	0.0957397	PLP
		SB246	1129	4	6.04384	0.0790705	3.63608	0.249454	PLP
		SB246	1130	4	6.04658	0.1136	x	x	PLP
		SB246	1131	4	6.04932	x	8.03867	0.213063	PLP
		SB246	1134	4	6.05753	0.217782	7.84438	0.110154	PLP
		SB246	1135	4	6.06027	0.142211	3.73208	0.131752	PLP
		SB246	1138	4	6.06849	0.163243	11.0627	0.225479	PLP
		SB246	1140	4	6.07397	0.224441	20.7586	0.110752	PLP
		SB246	1144	4	6.08493	0.23842	11.9361	0.291179	PLP
		SB246	1145	4	6.08767	0.176714	9.18091	0.113289	PLP
		SB246	1148	4	6.09589	0.173695	20.4855	0.194703	PLP
		SB246	1150	4	6.10137	0.209525	10.6763	0.162352	PLP
		SB246	1151	4	6.10411	0.117819	x	x	PLP
		SB246	1152	4	6.10685	x	9.5552	0.152263	PLP
		SB246	1153	4	6.10959	0.109589	11.0759	0.123348	PLP
		SB246	1155	4	6.11507	0.0743119	4.05962	0.101255	PLP
		SB246	1162	4	6.13425	0.0777094	1.82817	0.0814616	PLP
		SB246	1164	4	6.13973	0.183098	6.6477	0.238242	PLP
		SB246	1165	4	6.14247	0.153272	2.02067	0.0779564	PLP
		SB246	1167	4	6.14795	0.113334	4.87992	0.213692	PLP
		SB246	1171	4	6.1589	0.0943558	8.96908	0.166618	PLP
		SB246	1172	4	6.16164	0.117568	8.70781	0.169403	PLP
		SB246	1176	1	6.1726	0.14013	8.40597	0.137014	PLP
		SB246	1177	1	6.17534	0.117357	x	x	PLP
		SB246	1178	1	6.17808	0.145734	5.52933	0.298265	PLP
		SB246	1179	1	6.18082	0.113478	5.8194	0.236301	PLP
		SB246	1181	1	6.1863	0.103694	4.44241	0.370153	PLP
		SB246	1183	1	6.19178	0.238122	8.57581	0.162082	PLP
		SB246	1184	1	6.19452	0.196236	x	x	PLP
		SB246	1185	1	6.19726	0.106513	5.77654	0.275748	PLP
		SB246	1186	1	6.2	0.0915136	7.46368	0.0947095	PLP
		SB246	1191	1	6.2137	0.136555	5.52836	0.720071	PLP
		SB246	1192	1	6.21644	0.111722	x	x	PLP
		SB246	1193	1	6.21918	0.128081	10.1275	0.162114	PLP
		SB246	1194	1	6.22192	0.0823365	x	x	PLP
		SB246	1195	1	6.22466	0.166004	10.503	0.152867	PLP
		SB246	1196	1	6.2274	0.153533	x	x	PLP
		SB246	1197	1	6.23014	0.136796	5.86165	0.534942	PLP
		SB246	1198	1	6.23288	0.211085	18.5279	0.262652	PLP
		SB246	1200	1	6.23836	0.127223	6.11997	0.109116	PLP
		SB246	1204	1	6.24932	0.115819	6.47219	0.0902646	PLP
		SB246	1207	1	6.25753	0.126481	6.10826	0.198258	PLP
		SB246	1208	1	6.26027	x	5.76729	0.156377	PLP
		SB246	1210	1	6.26575	0.20866	6.14696	0.173686	PLP
		SB246	1211	1	6.26849	0.0457101	x	x	PLP
		SB246	1212	1	6.27123	x	7.70177	0.201339	PLP
		SB246	1214	1	6.27671	0.200092	6.7824	0.116964	PLP
		SB246	1215	1	6.27945	0.356988	7.82455	0.463451	PLP
		SB246	1218	1	6.28767	0.255125	6.58184	0.129187	PLP
		SB246	1219	1	6.29041	0.108442	x	x	PLP
		SB246	1220	1	6.29315	0.153461	4.70996	0.239891	PLP
		SB246	1221	1	6.29589	0.169784	x	0.157371	PLP
		SB246	1222	1	6.29863	0.236628	6.50917	0.213437	PLP
		SB246	1224	1	6.30411	0.257971	7.13215	0.184913	PLP
		SB246	1225	1	6.30685	0.207071	5.14107	0.222365	PLP
		SB246	1227	1	6.31233	0.181018	5.19511	0.280281	PLP
		SB246	1231	1	6.32329	0.11386	3.1754	0.29991	PLP
		SB246	1232	1	6.32603	0.120348	3.4965	0.119924	PLP
		SB246	1236	1	6.33699	0.216592	3.87088	0.297966	NL
		SB246	1238	1	6.34247	0.116784	1.58892	0.0950061	NL
		SB246	1243	1	6.35616	0.248962	8.37026	0.207229	NL
		SB246	1245	1	6.36164	0.320003	1.90205	0.191227	NL
		SB246	1246	1	6.36438	0.453586	x	x	NL
		SB246	1247	1	6.36712	0.482509	1.00552	0.0884248	NL
		SB246	1250	1	6.37534	0.109436	7.10722	0.132169	PLP
		SB246	1253	1	6.38356	0.286397	2.64923	0.158957	PLP
		SB246	1254	1	6.3863	0.214419	x	x	PLP
		SB246	1255	1	6.38904	0.146074	2.07115	0.067004	PLP
		SB246	1258	1	6.39726	0.254707	4.71829	0.205498	PLP
		SB246	1259	1	6.4	0.191726	x	x	PLP
		SB246	1260	1	6.40274	0.205873	5.82412	0.109901	PLP
		SB246	1261	1	6.40548	0.155404	9.4066	0.399806	PLP
		SB246	1263	1	6.41096	0.342066	7.41134	0.126503	PLP
		SB246	1265	1	6.41644	0.17478	9.75248	0.174001	PLP
		SB246	1267	2	6.42192	0.181169	9.52031	0.165315	PLP
		SB246	1268	2	6.42466	0.0760082	x	0.157182	PLP
		SB246	1269	2	6.4274	0.111267	7.78252	x	PLP
		SB246	1270	2	6.43014	0.286908	25.3642	0.167019	PLP
		SB246	1272	2	6.43562	0.176566	10.7322	0.172744	PLP
		SB246	1273	2	6.43836	0.109079	x	0.0909695	PLP
		SB246	1274	2	6.4411	0.20696	7.85714	0.107338	PLP
		SB246	1275	2	6.44384	0.188144	x	x	PLP
		SB246	1276	2	6.44658	0.125676	10.9145	0.201335	PLP
		SB246	1277	2	6.44932	0.124542	x	x	PLP
		SB246	1278	2	6.45205	0.0976293	9.40255	0.116716	PLP
		SB246	1280	2	6.45753	0.136194	22.6168	0.458599	PLP
		SB246	1281	2	6.46027	0.219085	6.037	0.234796	PLP
		SB246	1283	2	6.46575	0.0997506	5.28103	0.122322	PLP
		SB246	1284	2	6.46849	0.143141	x	x	PLP
		SB246	1285	2	6.47123	0.109259	4.58159	0.204742	PLP
		SB246	1287	2	6.47671	0.184341	11.0108	0.217645	PLP
		SB246	1288	2	6.47945	0.18772	x	x	PLP
		SB246	1289	2	6.48219	0.160401	10.0589	0.223355	PLP
		SB246	1290	2	6.48493	0.101899	x	x	PLP
		SB246	1291	2	6.48767	0.120518	7.45813	0.1464	PLP
		SB246	1292	2	6.49041	0.0842836	5.02078	0.232023	PLP
		SB246	1294	2	6.49589	0.104167	5.85731	0.124484	PLP
		SB246	1295	2	6.49863	0.128397	x	0.18278	PLP
		SB246	1296	2	6.50137	x	7.58423	x	PLP
		SB246	1298	2	6.50685	x	10.2316	x	PLP
		SB246	1300	2	6.51233	x	14.6837	x	PLP
		SB246	1302	2	6.51781	x	7.12863	x	PLP
		SB246	1304	2	6.52329	x	10.0257	x	PLP
		SB246	1306	2	6.52877	x	9.72052	x	PLP
		SB246	1308	2	6.53425	x	9.47413	x	PLP
		SB246	1309	2	6.53699	x	6.82123	0.19392	PLP
		SB246	1312	2	6.54521	0.272852	10.134	0.167037	PLP
		SB246	1315	2	6.55342	0.298012	x	0.178601	PLP
		SB246	1317	2	6.5589	0.181987	8.93269	0.162397	PLP
		SB246	1320	2	6.56712	x	10.1296	0.165067	PLP
		SB246	1323	2	6.57534	0.200179	x	0.101154	PLP
		SB246	1324	2	6.57808	0.243288	11.0619	0.389716	PLP
		SB246	1327	2	6.5863	0.237878	11.193	0.291423	PLP
		SB246	1331	2	6.59726	0.269748	8.71882	0.182835	PLP
		SB246	1334	2	6.60548	0.257873	x	0.243499	PLP
		SB246	1337	2	6.6137	x	12.5343	0.170331	PLP
		SB246	1338	2	6.61644	0.257369	10.3032	0.590933	PLP
		SB246	1340	2	6.62192	0.236824	11.6701	0.291925	PLP
		SB246	1341	2	6.62466	0.244891	9.5939	0.227183	PLP
		SB246	1343	2	6.63014	0.245082	x	0.224008	PLP
		SB246	1346	2	6.63836	0.173042	9.2514	0.406687	PLP
		SB246	1348	2	6.64384	0.186885	7.0629	0.192982	PLP
		SB246	1350	2	6.64932	0.151381	9.51808	0.200137	PLP
		SB246	1351	2	6.65205	0.199519	10.4427	0.249679	PLP
		SB246	1356	2	6.66575	0.277249	9.63722	0.386695	PLP
		SB246	1400	3	6.7863	0.195769	2.64632	0.197782	NL
		SB246	1401	3	6.78904	0.23068	x	0.16086	NL
		SB246	1404	3	6.79726	0.226536	2.70013	0.179825	NL
		SB246	1409	3	6.81096	0.310825	3.20729	0.236734	NL
		SB246	1411	3	6.81644	0.279436	2.94106	0.189448	NL
		SB246	1432	3	6.87397	0.129728	1.83081	x	NL
		SB246	1433	3	6.87671	0.215494	3.42955	0.345078	NL
		SB246	1441	3	6.89863	0.138831	2.85758	0.147805	NL
		SB246	1445	3	6.90959	0.197987	3.72653	0.189804	NL
		SB246	1452	3	6.92877	0.178293	3.01094	0.175078	NL
		SB246	1453	3	6.93151	0.16097	3.03075	0.209273	NL
		SB246	1456	3	6.93973	0.246402	1.66151	0.205008	NL
		SB246	1457	3	6.94247	0.216943	3.59078	x	NL
		SB246	1463	3	6.9589	0.1247	3.20275	0.168551	NL
		SB246	1469	3	6.97534	0.158522	2.69528	0.155539	NL
		SB246	1470	3	6.97808	0.178805	2.28804	0.241766	NL
		SB246	1476	3	6.99452	0.241875	4.77485	0.129538	NL
		SB246	1477	3	6.99726	0.101651	2.17068	0.137	NL
		SB246	1482	3	7.01096	0.17345	3.04063	0.29351	NL
		SB246	1489	3	7.03014	0.179154	2.22378	0.191459	NL
		SB246	1491	3	7.03562	0.19647	3.57911	0.158933	NL
		SB246	1492	3	7.03836	0.183391	1.85386	0.130944	NL
		SB246	1497	3	7.05205	0.260399	1.6644	0.132508	NL
		SB246	1499	3	7.05753	0.182329	3.38307	0.219676	NL
		SB246	1502	3	7.06575	0.14686	2.86959	0.249351	NL
		SB246	1507	3	7.07945	0.185068	2.68717	0.143403	NL
		SB246	1522	3	7.12055	x	3.60477	0.209887	NL
		SB246	1523	3	7.12329	0.192176	2.8291	0.248562	NL
		SB246	1527	3	7.13425	0.226749	3.95616	0.209903	NL
		SB246	1531	3	7.14521	0.172917	3.15155	0.214071	NL
		SB246	1533	3	7.15068	0.164698	2.4493	0.19824	NL
		SB246	1535	3	7.15616	0.199274	2.91174	0.258358	NL
		SB246	1536	3	7.1589	0.229748	3.59633	0.185953	NL
		SB247	269	3	2.90411	0.453601	3.20346	0.183786	NL
		SB247	270	3	2.90685	0.103942	0.833676	x	NL
		SB247	272	3	2.91233	0.370099	2.28125	0.0702836	NL
		SB247	277	3	2.92603	0.203971	2.50626	0.125133	NL
		SB247	279	3	2.93151	0.17009	2.69548	0.0958128	NL
		SB247	280	3	2.93425	0.20573	3.34698	0.106085	NL
		SB247	283	3	2.94247	0.0938105	1.26558	0.0855318	NL
		SB247	285	3	2.94795	0.130859	1.94381	0.171356	NL
		SB247	286	3	2.95068	0.167891	2.06099	0.159907	NL
		SB247	289	3	2.9589	0.224957	3.08779	0.652134	NL
		SB247	290	3	2.96164	0.224419	2.94071	0.12834	NL
		SB247	292	3	2.96712	0.170503	1.58027	0.0985201	NL
		SB247	293	3	2.96986	0.212892	1.55165	x	NL
		SB247	294	3	2.9726	0.155677	1.24606	0.0861885	NL
		SB247	296	3	2.97808	0.179299	2.38984	0.169979	NL
		SB247	297	3	2.98082	0.10702	1.56765	0.134859	NL
		SB247	298	3	2.98356	0.13063	x	x	NL
		SB247	299	3	2.9863	0.119868	2.30123	0.092893	NL
		SB247	300	3	2.98904	0.148497	1.31586	0.2774	NL
		SB247	301	3	2.99178	0.244531	2.72794	x	NL
		SB247	302	3	2.99452	0.154996	2.3915	0.118093	NL
		SB247	303	3	2.99726	0.196259	3.97817	0.0921557	NL
		SB247	306	3	3.00548	0.130469	2.16804	0.10194	NL
		SB247	307	3	3.00822	0.206359	x	x	NL
		SB247	308	3	3.01096	0.101743	1.11283	0.0912008	NL
		SB247	309	3	3.0137	0.193695	2.41693	0.0898859	NL
		SB247	312	3	3.02192	0.165871	1.75841	0.139041	NL
		SB247	313	3	3.02466	0.168822	x	x	NL
		SB247	314	3	3.0274	0.192613	1.94317	0.16959	NL
		SB247	315	3	3.03014	0.199456	x	x	NL
		SB247	316	3	3.03288	0.205084	1.95185	0.104277	NL
		SB247	317	3	3.03562	0.185397	x	x	NL
		SB247	318	3	3.03836	0.18755	1.71162	0.18079	NL
		SB247	320	3	3.04384	0.430059	2.7448	0.11278	NL
		SB247	321	3	3.04658	0.184106	x	x	NL
		SB247	322	3	3.04932	0.313892	1.47808	0.078195	NL
		SB247	323	3	3.05205	0.378185	1.84665	0.0884345	NL
		SB247	326	3	3.06027	0.207554	2.87802	0.15662	NL
		SB247	327	3	3.06301	0.181592	x	x	NL
		SB247	328	3	3.06575	0.162365	1.81039	0.233828	NL
		SB247	329	3	3.06849	0.221074	x	x	NL
		SB247	330	3	3.07123	0.173426	2.14252	0.0934611	NL
[truncated: 2,519 more rows]
