# Supplementary material for: Characterization of Ovarian Steroid Patterns in Female African Lions (Panthera leo), and the Effects of Contraception on Reproductive Function
Source: PLoS One. 2015 Oct 13;10(10):e0140373. doi: 10.1371/journal.pone.0140373 (PMC4603677; doi:10.1371/journal.pone.0140373)
Supplement: S1 Table — (XLSX) [file pone.0140373.s002.xlsx]

## Sheet: Sheet1
		Reproductive Assessment* (N = 22)										Contraception Evaluation (N = 11)																			Body Weight Measurements (N = 17)
	SB	Age at start of sample collection (yr)	Age at end of sample collection (yr)	Collection duration (mo)	Other pridemates	Behavior Observations (Yes/No)	Breeding History	Previously Contracepted (Yes/No)	Previous Contraception Type	Age at Previous Contraception (yr)	Suprelorin Dosage (mg x # implants)	Age at start of sample collection (yr)	Age at end of sample collection (yr)	Collection duration (mo)	Behavioral Observations (Yes/No)	Other pridemates	Breeding History	Previously Contracepted (Yes/No)	Previous Contraception Type	Age at Previous Contraception (yr)	Lupron & Suprelorin Dosage (mg x # implants)	Treatment started during study (Yes/No)	Contraception Type	Age at Contraception (yr)	Suprelorin Dosage (mg x # implants)	Breeding Recommendation	Reversal (parturition) (Yes/No)	Age at Reversal (yr)	Time to Reversal [yr (mo)]	Contraception Duration ** [yr (mo)]	Age at start of sample collection (yr)	Age of end of sample collection (yr)	Collection duration (mo)	Other pridemates
Facility
Birmingham Zoo	421																														0	1.3	15.7	3.3
	423																														0	1.3	15.7	3.3
	424																														0	1.3	15.7	3.3
Brookfield Zoological Park	283											5.7	8.3	14.4	Yes	1	Nulliparous	Yes	Suprelorin	2.6, 3.8, 4.2	9.4x3, 4.7x3,9.4x3	No				Yes	No			6.2 (74.0)
Cheyenne Mountain Zoological Park	109	12.3	13.6	15.6	2	No	Parous	Yes	DMPA, Suprelorin	DMPA: 4.9; S: 5.1	6.0x2	13.6	13.8	2.4	No	2	Parous	Yes	DMPA, Suprelorin	4.9, 5.1	6.0x2	Yes	Suprelorin	13.6	9.4x3	No	No
Denver Zoological Gardens	233	6.9	7.4	6	3.2	Yes	Nulliparous	No				7.4	7.6	2.4	Yes	3.2	Parous	No	N/A	N/A		Yes	MGA	7.4		Yes	No			8.1 (98.5)
	235	6.9	8	13.2	3.2	Yes	Nulliparous	Yes	MGA	~4.8
	236																														0	0.9	10.3	4.6
	237																														0	1.1	12.9	4.6
	238																														0	1.1	12.9	4.6
	239																														0	1.8	21.4	4.6
	244†																														0	1.3	15.8	4.6
Henry Vilas Zoo	224	11.8	12.5	9.1	2.2	No	Parous	Yes	MGA	~9.8		11	12	8.4	No	2.2	Parous	Yes	MGA	~9.8		No				No	No
Indianapolis Zoo	76	11.7	12.9	14.4	1.1	Yes	Parous	Yes	MPA	11, 11.2, 11.4
	244	1.5	2	6	1.1	Yes	Nulliparous	No				2	2.3	3.7	Yes	1.1	Nulliparous	No	N/A	N/A		Yes	Suprelorin	2	9.4x3	Yes	No				2	3	12	1.1
												2.8	3.6	9.6	Yes	1.1	Nulliparous	Yes	Suprelorin	2		No				Yes	No			5.8 (69.5)
Knoxville Zoological Gardens	91	8.7	9.7	12	1.1	No	Parous	Yes	MGA	2.6, 4.8
	104	9.2	9.9	8.4	1.1	No	Parous	Yes	MGA, MPA	MGA: 6.9;
										MPA: 8.5, 8.6
Lee Richardson Zoo	65	12	13	12	1	No	Parous	No
Lincoln Park Zoological Gardens	124	8.2	9	9.6	1.1	Yes	Parous	Yes	MGA	1.9, 2.4, 7.3		9	9.4	4.8	Yes	1.1	Parous	Yes	MGA	1.9, 2.4, 7.3		Yes	MGA	8.9		No	No
	145	8.4	9.7	15.6	1.1	Yes	Parous	Yes	MGA	3.9
North Carolina Zoo	140	10	11	12	1	Yes	Parous	No
Oregon Zoo	329											5.4	6.5	13.2	No	1.1	Nulliparous	Yes	Suprelorin	2						Yes	No			4.9 (61.7)
	341ǂ	1.9	2	4.8	1.1	No	Nulliparous	No				2	2.3	3.7	Yes	1.1	Nulliparous	No	N/A	N/A		Yes	Suprelorin	2	9.4x3	Yes	No				2	2	1	1.1
												5.5	6.6	9.6	No	1.1	Nulliparous	Yes	Suprelorin	2							Yes	6.1	4.0 (48.4)
Milwaukee County Zoological Gardens	197											3.6	4.7	13.2	Yes	1	Nulliparous	Yes	Suprelorin, Lupron, Suprelorin	S: 1.8;	S: 9.4x1;	No				Yes	Yes	8	4.8 (57.6)
																				L: 2.6, 3.1;	L: 22.5, 45.0;
																				S: 3.3	S: 4.7x4
Riverbanks Zoological Park	170	3.9	7	37.2	0.1	Yes	Nulliparous	No
	172	3.9	6.6	32.4	0.1	Yes	Nulliparous	No
	330																														0	1.1	13.7	2.2
	332																														0	1.1	13.7	2.2
	333																														0	1.1	13.7	2.2
Sedgwick County Zoo	417																														0	0.2	2	3.1
Smithsonian National Zoological Park	246	3.7	7.2	42	1.1	Yes	Nulliparous	No
	247	2.9	6.4	42	1.1	Yes	Nulliparous	No
	407	1	2	12	4.5	Yes	Nulliparous	No																							0	1.8	21.6	4.5
	408	1	2	12	4.5	Yes	Nulliparous	No																							0	1.8	21.6	4.5
	410	1	2	12	4.5	Yes	Nulliparous	No																							0	1.8	21.2	4.5
	413	0.9	1.9	12	4.5	Yes	Nulliparous	No																							0	1.7	20.9	4.5
Tautphaus Zoo	200											9	9.4	4.8	Yes	1	Nulliparous	Yes	Suprelorin	2.3, 3.4, 4.4, 5.4	4.7x1 & 9.4x1, 4.7x3,9.4x3, 9.4x3					Yes	No			5.9 (70.4)
Tulsa Zoo & Living Museum	205	5.7	6.7	12	1	No	Parous	No
Virginia Zoological Park	341	1.5	1.9	4.8	2.1	No	Nulliparous	No																							0	1.4	17.3	2.1
Zoo Atlanta	218											8.7	9.6	10.8	No	2.1	Parous	Yes	Suprelorin	4.8	9.4x2						Yes	9.8	5.0 (60)
DMPA: depot medroxyprogesterone acetate MA: megestrol acetate MGA: melengestrol acetate
*Of the 22 females monitored for reproductive assessment, 6 females were contracepted for a portion of fecal sample collection and therefore also included in the contraception evaluation group and body weights were obtained from 7 females in the reproductive assessment
**As of 01 May 2014
†SB244 was transferred from Denver Zoological Gardens to Indianapolis Zoo at age 1.5 yr
ǂSB341 was transferred from Virginia Zoological Park to Oregon Zoo at age 1.9 yr
